# Supplementary material for: A genome-wide association study of radiotherapy induced toxicity in head and neck cancer patients identifies a susceptibility locus associated with mucositis
Source: Br J Cancer. 2022 Jan 17;126(7):1082–90. doi: 10.1038/s41416-021-01670-w (PMC8980077; doi:10.1038/s41416-021-01670-w)
Supplement: Supplementary file 3 — Supplementary Table 3 [file 41416_2021_1670_MOESM3_ESM.xlsx]

## Sheet: Acute dysphagia
	Supplementary Table 3
	Moderate/severe										Severe
	rsID	Effect allele	Frequency	Imputation quality	OR	Lower 95% CI	Upper 95% CI	P-value	OncoArray ID		rsID	Effect allele	Frequency	Imputation quality	OR	Lower 95% CI	Upper 95% CI	P-value	OncoArray ID
	rs2024705	A	0.584	0.435	0.522145	0.411272	0.662909	4.24314e-08	rs2024705		rs61625104	A	0.542	0.962	0.588743	0.484659	0.715179	5.9149e-08	rs61625104:25125620:AT:A
	rs390747	C	0.277	0.99	0.571632	0.459201	0.71159	4.6057e-07	rs390747:162414271:G:C		rs7865281	T	0.58	0.994	0.603478	0.49835	0.730783	1.5842e-07	rs7865281:25122607:A:T
	rs469834	A	0.279	0.998	0.574104	0.461769	0.713767	4.80224e-07	rs469834:162416145:G:A		rs3118256	A	0.579	0.994	0.604248	0.499027	0.731654	1.68356e-07	rs3118256:25121838:G:A
	rs347288	G	0.279	0.997	0.574128	0.461763	0.713836	4.84545e-07	rs347288:162413694:A:G		rs3118262	G	0.61	0.939	0.592928	0.48594	0.723472	1.83641e-07	rs3118262:25127447:C:G
	rs164591	T	0.279	0.996	0.574166	0.461735	0.713973	4.93884e-07	rs164591:162410393:A:T		rs9406845	C	0.548	0.994	0.607601	0.502407	0.73482	1.89067e-07	rs9406845:25120685:T:C
	rs11158948	T	0.349	0.995	0.597648	0.48774	0.732324	5.29338e-07	rs11158948:72560049:C:T		rs5858836	TTA	0.58	0.827	1.77159	1.42232	2.20663	1.89318e-07	rs5858836:64499409:T:TTA
	rs80212130	C	0.217	0.815	2.0022	1.51209	2.65117	5.42717e-07	rs80212130:39284527:T:C		rs57949732	GA	0.067	0.88	3.23193	2.05256	5.08895	2.06529e-07	rs57949732:28016318:G:GA
	rs2023376	T	0.349	0.994	0.5989	0.488963	0.733554	5.61347e-07	rs2023376:72558967:C:T		rs180496	G	0.697	0.642	1.68003	1.37449	2.05348	2.20216e-07	rs180496
	rs75881633	C	0.216	0.812	2.0067	1.51357	2.6605	5.61824e-07	rs75881633:39278514:T:C		rs3118259	A	0.552	0.973	0.60535	0.498924	0.734479	2.48379e-07	rs3118259:25126116:G:A
	rs79953562	C	0.216	0.812	2.00674	1.51356	2.66061	5.63132e-07	rs79953562:39277308:T:C		rs35383758	TA	0.538	0.874	0.592003	0.483385	0.725029	2.74018e-07	rs35383758:25128146:T:TA
	rs77744621	T	0.216	0.81	2.00751	1.51389	2.66207	5.65388e-07	rs77744621:39257856:G:T		rs3118255	T	0.531	0.996	0.617043	0.511458	0.744424	3.18675e-07	rs3118255:25121536:G:T
	rs112647531	G	0.216	0.809	2.00731	1.51367	2.66192	5.70512e-07	rs112647531:39255026:A:G		rs10966750	T	0.529	0.997	0.618189	0.512684	0.745406	3.27067e-07	rs10966750:25122468:C:T
	rs111568251	G	0.216	0.809	2.00727	1.51365	2.66187	5.70717e-07	rs111568251:39255203:A:G		rs150232811	A	0.584	0.962	0.609781	0.502635	0.739768	3.79148e-07	rs150232811:25125048:ATT:A
	rs469737	C	0.28	0.998	0.578301	0.465493	0.718448	6.22117e-07	rs469737:162415600:T:C		rs1886709	G	0.529	1	0.622883	0.516818	0.750715	4.72607e-07	rs1886709
	rs164596	G	0.28	0.997	0.578248	0.4654	0.718459	6.27547e-07	rs164596:162411836:A:G		rs13285305	T	0.529	0.997	0.622782	0.516595	0.750797	4.86896e-07	rs13285305:25122772:C:T
	rs138063289	T	0.222	0.805	2.0368	1.52319	2.7236	7.00607e-07	rs138063289:4626671:C:T		rs13295140	C	0.529	0.997	0.623525	0.517216	0.751685	5.20121e-07	rs13295140:25120661:T:C
	rs164138	A	0.28	0.988	0.57884	0.465413	0.719911	7.43351e-07	rs164138:162403724:G:A		rs135618	G	0.077	0.835	0.348722	0.225066	0.540319	5.62049e-07	rs135618:48561393:A:G
	rs17179539	C	0.348	1	0.60203	0.491455	0.737484	7.45071e-07	rs17179539		rs5897126	TG	0.526	0.963	0.614358	0.506118	0.745745	5.94981e-07	rs5897126:25124248:T:TG
	rs164139	G	0.28	0.987	0.579722	0.46605	0.72112	8.13589e-07	rs164139:162403426:T:G		rs10812188	C	0.523	0.97	0.619691	0.511786	0.750345	6.74551e-07	rs10812188:25126626:T:C
	rs72833331	A	0.22	0.97	1.82769	1.42654	2.34164	8.94972e-07	rs72833331:146779272:G:A		rs11715032	C	0.163	0.981	0.522981	0.401416	0.68136	6.92603e-07	rs11715032:780571:T:C
	rs164595	C	0.256	0.974	0.569935	0.454545	0.714618	9.37242e-07	rs164595:162411830:A:C		rs10966751	G	0.526	0.977	0.62333	0.515687	0.75344	7.37425e-07	rs10966751:25125477:T:G
	rs112429093	A	0.194	0.79	2.05922	1.52786	2.77538	9.42014e-07	rs112429093:39263868:G:A		rs7861199	G	0.509	0.989	0.624477	0.516971	0.754339	7.42443e-07	rs7861199:25119662:T:G
	rs200760462	G	0.194	0.79	2.05645	1.52566	2.77191	9.95318e-07	rs200760462:39259086:GA:G		rs3118252	C	0.586	0.988	0.618443	0.510007	0.749934	7.58577e-07	rs3118252:25115154:G:C
	rs74746748	A	0.225	0.8	1.96739	1.48726	2.60252	1.00856e-06	rs74746748:39257334:G:A		rs71620641	A	0.051	0.671	3.49055	2.08798	5.83528	9.09995e-07	rs71620641:100953545:AT:A
	rs80022156	T	0.225	0.8	1.96736	1.48723	2.6025	1.01011e-06	rs80022156:39256829:A:T		rs111537225	C	0.163	0.985	0.527634	0.405319	0.68686	9.26905e-07	rs111537225:777290:CAT:C
	rs74586594	G	0.193	0.792	2.05485	1.52453	2.76966	1.01917e-06	rs74586594:39271014:A:G		rs56231150	G	0.216	0.776	1.88781	1.45965	2.44155	1.01378e-06	12:104937916:A:G
	rs6466015	C	0.848	0.585	0.390703	0.263706	0.578862	1.02837e-06	rs6466015:104349824:A:C		rs72995032	G	0.163	0.982	0.528546	0.405945	0.688174	1.01398e-06	rs72995032:776842:C:G
	rs11463687	CA	0.271	0.974	0.581797	0.465735	0.726782	1.55854e-06	rs11463687:162431856:C:CA		rs2237094	C	0.076	1	0.383333	0.253995	0.578532	1.07239e-06	chr6_36008144_C_T
	rs1848249	G	0.661	0.992	1.66122	1.34782	2.04749	1.5961e-06	rs1848249:100880179:A:G		rs11387797	CA	0.122	0.949	0.466809	0.338328	0.644079	1.27514e-06	rs11387797:36079982:C:CA
	rs466441	A	0.286	0.995	0.592533	0.477764	0.734873	1.61074e-06	rs466441:162427424:C:A		rs200256744	ACC	0.7	0.855	0.586691	0.471569	0.729917	1.28855e-06	rs200256744:171130579:A:ACC
	rs351515	G	0.266	0.978	0.581458	0.465064	0.726983	1.67651e-06	rs351515:162413670:A:G		rs56160050	G	0.162	0.978	0.531428	0.408005	0.692187	1.30912e-06	rs56160050:776466:A:G
	rs467635	G	0.286	0.991	0.593267	0.478344	0.735802	1.71433e-06	rs467635:162427737:A:G		rs11709403	A	0.186	0.982	0.547568	0.425543	0.704584	1.44704e-06	rs11709403:780175:G:A
	rs7833829	T	0.202	0.782	2.00599	1.49448	2.69256	1.76009e-06	rs7833829:39266662:G:T		rs3118254	C	0.581	0.987	0.62735	0.517788	0.760095	1.46533e-06	rs3118254:25118664:A:C
	rs2342487	G	0.288	0.998	0.594783	0.479943	0.737102	1.76485e-06	rs2342487:162431782:A:G		rs55846049	T	0.172	0.96	0.539674	0.416614	0.699083	1.47475e-06	rs55846049:783297:G:T
	rs147934753	G	0.636	0.738	0.552572	0.430944	0.708529	1.7732e-06	rs147934753:39261085:A:G		rs180495	G	0.308	0.649	0.622075	0.51057	0.757932	1.55755e-06	rs180495
	rs112432144	A	0.203	0.781	2.00595	1.49322	2.69473	1.87178e-06	rs112432144:39261189:G:A		rs9544122	T	0.677	1	1.62955	1.33014	1.99635	1.57449e-06	rs9544122
	rs2239263	A	0.334	0.991	0.610148	0.496898	0.749208	1.98827e-06	rs2239263:72565656:G:A		rs71058790	CTTAAGTAACATATGTTTACTTGTTTAT	0.815	0.979	1.82371	1.41623	2.34843	1.64787e-06	rs71058790:780855:C:CTTAAGTAACATATGTTTACTTGTTTAT
	rs393733	A	0.287	0.994	0.596285	0.480965	0.739255	2.08042e-06	rs393733:162425601:T:A		rs3118242	G	0.58	1	0.631614	0.522168	0.763999	1.6895e-06	rs3118242
	rs469671	C	0.287	0.996	0.59661	0.481312	0.739529	2.09293e-06	rs469671:162418289:T:C		rs11709432	T	0.185	0.982	0.550178	0.427616	0.707867	1.74997e-06	rs11709432:780291:G:T
	rs469858	G	0.287	0.996	0.596676	0.48137	0.739602	2.101e-06	rs469858:162417042:A:G		rs11690594	T	0.516	0.899	0.614536	0.502002	0.752298	1.80565e-06	rs11690594:174898749:C:T
	rs112269553	A	0.266	0.793	1.84075	1.42034	2.38559	2.10699e-06	rs112269553:39249021:T:A		rs35061092	AT	0.521	0.977	0.635102	0.525629	0.767376	1.9375e-06	rs35061092:25124896:A:AT
	rs451859	C	0.287	0.994	0.596747	0.481386	0.739754	2.13223e-06	rs451859:162422793:T:C		rs7243360	G	0.917	1	2.42226	1.65062	3.55464	1.94949e-06	chr18_55954791_A_G
	rs164162	G	0.289	0.994	0.597158	0.4818	0.740137	2.15352e-06	rs164162:162434821:A:G		rs71417892	A	0.166	0.896	1.86512	1.43936	2.41681	1.99233e-06	rs71417892:104507283:G:A
	rs464760	A	0.287	0.996	0.59721	0.481804	0.74026	2.18148e-06	rs464760:162429945:C:A		rs72995027	G	0.162	0.968	0.536277	0.411426	0.699015	2.03318e-06	rs72995027:773119:C:G
	rs4657194	T	0.287	0.996	0.59724	0.481832	0.740289	2.18353e-06	rs4657194:162430286:G:T		rs72995037	C	0.172	0.958	0.541925	0.417522	0.703394	2.10992e-06	rs72995037:778701:G:C
	rs467467	G	0.287	0.995	0.597307	0.481883	0.740378	2.20027e-06	rs467467:162427201:A:G		rs140998451	T	0.162	0.966	0.53665	0.411485	0.699888	2.18977e-06	rs140998451:771965:C:T
	rs469916	C	0.287	0.995	0.597309	0.481885	0.740381	2.20103e-06	rs469916:162427147:T:C		rs17784142	T	0.404	1	1.585	1.30551	1.92431	2.56272e-06	rs17784142
	rs469931	C	0.287	0.996	0.597414	0.481991	0.740477	2.20679e-06	rs469931:162428532:G:C		rs1925481	C	0.579	0.993	0.63579	0.52507	0.769857	2.72844e-06	rs1925481:25109106:T:C
	rs469008	C	0.287	0.996	0.597427	0.482004	0.740491	2.20811e-06	rs469008:162428628:T:C		rs7023219	A	0.351	0.976	1.62657	1.32431	1.99781	2.75492e-06	rs7023219:111156472:G:A
	rs145676265	G	0.287	0.995	0.597466	0.481998	0.740595	2.23565e-06	rs145676265:162422874:T:G		rs3126956	T	0.489	0.982	0.635052	0.523967	0.769687	2.77228e-06	rs3126956:25116674:C:T
	rs347289	G	0.287	0.996	0.597773	0.482239	0.740986	2.29366e-06	rs347289:162413704:A:G		rs142138905	G	0.086	0.983	0.439495	0.306416	0.63037	2.97145e-06	rs142138905:116033310:C:G
	rs164593	G	0.287	0.995	0.597657	0.482102	0.740909	2.29591e-06	rs164593:162411199:T:G		rs4339720	G	0.489	0.985	0.63707	0.526042	0.771531	2.97779e-06	rs4339720:25119058:A:G
	rs164597	T	0.287	0.995	0.597776	0.482232	0.741004	2.29891e-06	rs164597:162412939:C:T		rs1925476	G	0.489	0.985	0.63811	0.526876	0.772829	3.25796e-06	rs1925476:25118948:A:G
	rs464910	A	0.288	0.994	0.598236	0.482674	0.741466	2.33995e-06	rs464910:162430009:G:A		rs17355518	C	0.087	0.967	0.442874	0.309318	0.634094	3.31972e-06	rs17355518:115941822:T:C
	rs164160	C	0.289	1	0.60056	0.484942	0.743742	2.55753e-06	rs164160		rs7581310	G	0.464	0.927	1.60887	1.31314	1.97119	3.47309e-06	rs7581310:174895512:A:G
	rs80173376	T	0.228	0.802	1.89438	1.43796	2.49569	2.95106e-06	rs80173376:39284234:C:T		rs3118251	C	0.587	0.987	0.637835	0.526443	0.772797	3.48246e-06	rs3118251:25110896:T:C
	rs201816663	C	0.221	0.392	2.49812	1.67746	3.72027	3.14864e-06	rs201816663:80840:CCT:C		rs7040446	T	0.579	0.994	0.63949	0.528253	0.774149	3.57112e-06	rs7040446:25107608:C:T
	rs12883161	G	0.463	1	0.632875	0.520845	0.769002	3.23019e-06	chr14_72552929_A_G		rs9298862	C	0.596	0.937	0.627754	0.51437	0.766131	3.7046e-06	rs9298862:25128200:A:C
	rs2238262	A	0.338	0.991	0.617864	0.503708	0.757891	3.23045e-06	rs2238262:72567142:G:A		rs3126951	A	0.579	0.995	0.641539	0.530168	0.776306	4.0061e-06	rs3126951:25102159:T:A
	rs2238263	C	0.338	0.991	0.618056	0.50388	0.758102	3.26659e-06	rs2238263:72566900:T:C		rs72842220	A	0.08	0.95	0.425015	0.289511	0.623941	4.38946e-06	rs72842220:116216727:G:A
	rs150932497	TG	0.203	0.982	1.80503	1.39699	2.33226	3.32741e-06	rs150932497:146774181:T:TG		rs3126952	A	0.578	0.994	0.642247	0.530581	0.777415	4.3974e-06	rs3126952:25103220:G:A
	rs12943795	T	0.264	0.895	0.576052	0.455591	0.728364	3.50755e-06	rs12943795:53522082:G:T		rs7855954	T	0.348	0.996	1.6023	1.3072	1.96401	4.5274e-06	rs7855954:111152035:C:T
	rs7013459	G	0.206	0.781	1.957	1.46133	2.6208	3.5536e-06	rs7013459:39264238:A:G		rs3118248	C	0.579	0.996	0.643105	0.531445	0.778224	4.54728e-06	rs3118248:25102802:T:C
	rs55642967	G	0.675	0.79	0.569445	0.446401	0.726404	3.60802e-06	rs55642967:39277313:A:G		rs6477643	T	0.348	0.998	1.6014	1.30669	1.96259	4.56792e-06	rs6477643:111150567:C:T
	rs74848864	A	0.108	1	0.490644	0.362708	0.663706	3.61097e-06	chr14_27918611_A_G		rs3118249	T	0.579	0.996	0.64325	0.531535	0.778444	4.6297e-06	rs3118249:25103035:A:T
	rs60957550	C	0.675	0.79	0.569591	0.446505	0.726607	3.65439e-06	rs60957550:39276398:T:C		rs9299154	G	0.342	0.996	1.59928	1.30509	1.95979	4.81225e-06	rs9299154:111145322:A:G
	rs13277285	T	0.674	0.788	0.569889	0.446689	0.727069	3.77653e-06	rs13277285:39257889:C:T		rs34550988	G	0.51	0.988	0.648	0.536788	0.782252	4.94114e-06	rs34550988:25119796:T:G
	rs7000725	G	0.675	0.791	0.570714	0.447371	0.728064	3.96655e-06	rs7000725:39281417:A:G		rs10115131	C	0.345	0.995	1.59718	1.30304	1.95772	5.25438e-06	rs10115131:111143660:T:C
	rs117088795	C	0.675	0.79	0.570809	0.447437	0.728198	4.00057e-06	rs117088795:39280584:T:C		rs1481054458	AT	0.116	0.975	0.487638	0.353296	0.673065	5.30637e-06	6:36069266:A:AT
	rs76263126	C	0.334	0.99	0.62039	0.505392	0.761555	4.27036e-06	rs76263126:72571323:A:C		rs200767116	T	0.327	0.733	0.577218	0.453696	0.734369	5.41832e-06	rs200767116:25120868:A:T
	rs61344139	A	0.677	0.785	0.570173	0.446084	0.728781	4.5127e-06	rs61344139:39275941:C:A		rs1013285	C	0.743	0.961	0.602961	0.483968	0.751211	5.5506e-06	rs1013285:49707437:A:C
	rs56877687	C	0.677	0.785	0.570187	0.446094	0.7288	4.51815e-06	rs56877687:39275653:A:C		rs3126962	C	0.62	0.936	0.632355	0.517919	0.772076	5.55305e-06	rs3126962:25129606:G:C
	rs59083293	C	0.677	0.785	0.570246	0.44614	0.728875	4.53691e-06	rs59083293:39275398:T:C		rs7026812	T	0.357	0.977	1.59329	1.30059	1.95187	5.58845e-06	rs7026812:111156988:C:T
	rs6799245	G	0.153	0.994	0.532946	0.406844	0.698133	4.6551e-06	rs6799245:105691528:A:G		rs7745082	C	0.114	0.997	0.488731	0.354197	0.674363	5.61564e-06	rs7745082:36065622:A:C
	rs6774974	T	0.152	0.994	0.531774	0.40553	0.69732	4.70761e-06	rs6774974:105691671:C:T		rs60342497	G	0.113	0.995	0.48886	0.354302	0.67452	5.65667e-06	rs60342497:36061461:A:G
	rs12681783	C	0.677	0.785	0.571482	0.4472	0.730303	4.8619e-06	rs12681783:39263634:T:C		rs6914570	A	0.113	0.995	0.488872	0.354313	0.674533	5.65907e-06	rs6914570:36061263:G:A
	rs73190064	G	0.153	0.997	0.533187	0.40688	0.698702	4.88641e-06	rs73190064:105689876:A:G		rs16884660	A	0.113	0.994	0.488945	0.354372	0.674622	5.67886e-06	rs16884660:36060211:G:A
	rs10958548	C	0.677	0.786	0.571629	0.44729	0.730533	4.93595e-06	rs10958548:39267343:T:C		rs16884628	A	0.113	0.994	0.489022	0.354437	0.674711	5.69639e-06	rs16884628:36057968:G:A
	rs61945235	G	0.138	0.956	0.531042	0.404862	0.696546	4.93919e-06	rs61945235:33408610:A:G		rs35214995	T	0.113	0.994	0.489009	0.354423	0.674701	5.69707e-06	rs35214995:36059291:TGTG:T
	rs12681553	T	0.677	0.786	0.571646	0.447304	0.730551	4.93974e-06	rs12681553:39267590:C:T		rs79062678	T	0.113	0.994	0.489091	0.35449	0.674801	5.71918e-06	rs79062678:36058203:C:T
		A	0.621	0.446	0.584638	0.461757	0.740218	5.09252e-06	chrX:139849103:D		rs147672941	AT	0.113	0.994	0.489111	0.354507	0.674825	5.72429e-06	rs147672941:36057914:A:AT
	rs7462538	T	0.674	0.787	0.574029	0.44989	0.732422	5.11618e-06	rs7462538:39272438:C:T		rs147059615	G	0.113	0.993	0.489162	0.354552	0.674879	5.73257e-06	rs147059615:36055675:A:G
	rs73190046	A	0.152	0.996	0.533575	0.406778	0.699896	5.38989e-06	rs73190046:105686033:G:A		rs56327416	A	0.113	0.994	0.489173	0.354558	0.674898	5.7396e-06	rs56327416:36056855:C:A
	rs12548547	T	0.673	0.787	0.575212	0.45091	0.733781	5.45963e-06	rs12548547:39262657:A:T		rs112249319	T	0.113	0.994	0.489198	0.354578	0.674929	5.74666e-06	rs112249319:36056430:C:T
	rs73190048	G	0.151	0.996	0.533711	0.406855	0.70012	5.46327e-06	rs73190048:105686217:A:G		rs7766032	A	0.114	0.998	0.488983	0.354339	0.674791	5.74855e-06	rs7766032:36068989:G:A
	rs868395873	A	0.612	0.444	0.587078	0.464266	0.742377	5.48283e-06	chrX:139850806:D		rs60909394	T	0.113	0.993	0.4893	0.354663	0.675048	5.77046e-06	rs60909394:36054932:C:T
	rs112476130	CCAT	0.671	0.423	0.558574	0.431289	0.723424	5.64157e-06	chrX:139847908:I		rs16884906	G	0.114	0.999	0.48915	0.354444	0.67505	5.82358e-06	rs16884906:36070699:A:G
	rs6769194	A	0.152	0.994	0.535513	0.408555	0.701924	5.80238e-06	rs6769194:105684620:G:A		rs7771484	T	0.114	0.996	0.490677	0.356129	0.676058	5.83464e-06	rs7771484:36062991:A:T
	rs149168689	ATAATATATTTTCTTTTAGG	0.502	0.971	0.634558	0.519983	0.774378	5.89208e-06	rs149168689:2845610:A:ATAATATATTTTCTTTTAGG		rs3126963	T	0.592	0.939	0.633448	0.518932	0.773235	5.85082e-06	rs3126963:25129926:G:T
	rs117009428	T	0.233	0.805	1.88635	1.42229	2.50184	6.03782e-06	rs117009428:4626666:C:T		rs16884919	A	0.114	0.999	0.489243	0.354505	0.675193	5.86394e-06	rs16884919:36071517:G:A
	rs117635814	A	0.233	0.805	1.88633	1.42227	2.5018	6.03992e-06	rs117635814:4626665:G:A		rs7762483	T	0.113	0.993	0.491042	0.356428	0.676496	5.93419e-06	rs7762483:36055941:G:T
	rs164166	G	0.291	0.948	0.605807	0.486986	0.75362	6.08986e-06	rs164166:162438174:A:G		rs6936327	T	0.114	0.998	0.490959	0.356279	0.67655	5.9908e-06	rs6936327:36069875:C:T
	rs911788	A	0.564	0.94	1.60725	1.30571	1.97843	6.18106e-06	rs911788:123941798:G:A		rs16884857	T	0.114	0.998	0.490996	0.356302	0.676607	6.00857e-06	rs16884857:36070227:G:T
	rs10467358	T	0.129	0.962	0.529832	0.402265	0.697853	6.32438e-06	rs10467358:33285741:C:T		rs71394149	TTG	0.289	0.961	0.606573	0.486222	0.756712	6.05852e-06	rs71394149:116329421:T:TTG
	rs945819	T	0.212	0.938	1.78144	1.37589	2.30653	6.69962e-06	rs945819:75569832:C:T		rs6457878	T	0.114	0.999	0.489764	0.354837	0.675998	6.11015e-06	rs6457878:36076280:C:T
	rs67612807	CAT	0.668	0.422	0.562133	0.434409	0.727412	6.75385e-06	chrX:139847909:I		rs3804451	A	0.114	0.999	0.489916	0.354934	0.67623	6.18523e-06	rs3804451:36077961:G:A
	rs73190040	T	0.15	0.989	0.535219	0.407411	0.703121	6.76196e-06	rs73190040:105682708:A:T		rs139707121	A	0.172	0.951	0.558373	0.430686	0.723917	6.3212e-06	rs139707121:764625:ACTG:A
	rs73190038	A	0.15	0.988	0.535246	0.407381	0.703244	6.84113e-06	rs73190038:105682205:C:A		rs1967966	T	0.114	0.998	0.491815	0.356777	0.677964	6.47272e-06	rs1967966:36072172:C:T
	rs146437797	C	0.151	0.99	0.536227	0.408383	0.704094	6.95869e-06	rs146437797:105693164:CAGTT:C		rs7761118	A	0.114	0.996	0.491572	0.356398	0.678014	6.59447e-06	rs7761118:36068303:G:A
	rs78646092	C	0.152	0.993	0.537058	0.409223	0.704825	7.05376e-06	rs78646092:105692193:G:C		rs7764494	A	0.114	0.998	0.492272	0.357141	0.678534	6.62191e-06	rs7764494:36081340:G:A
	rs149137198	T	0.152	0.993	0.537058	0.409224	0.704826	7.05395e-06	rs149137198:105692274:C:T		rs1461323	C	0.58	0.99	0.64854	0.536057	0.784625	6.76841e-06	rs1461323:25077923:T:C
	rs6437632	A	0.152	0.997	0.538499	0.410604	0.706231	7.32285e-06	rs6437632:105688886:G:A		rs7769981	A	0.114	0.997	0.491151	0.355762	0.678065	6.78376e-06	rs7769981:36082325:G:A
	rs73190057	T	0.152	0.997	0.538639	0.410709	0.706417	7.39164e-06	rs73190057:105687792:C:T		rs7770183	A	0.114	0.997	0.491338	0.355892	0.678332	6.87128e-06	rs7770183:36082573:C:A
	rs12524721	A	0.205	0.899	1.80523	1.38289	2.35655	7.82118e-06	rs12524721:75735643:T:A		rs1943994	C	0.939	0.904	2.76558	1.7277	4.42694	6.8727e-06	rs1943994:56040649:T:C
	rs78085478	T	0.08	1	2.52545	1.63927	3.89069	7.85903e-06	rs78085478:19330230:C:T		rs16884694	A	0.116	0.996	0.497887	0.36282	0.683234	7.07495e-06	rs16884694:36063162:G:A
	rs74328396	A	0.08	1	2.52545	1.63927	3.89069	7.85903e-06	rs74328396:19330626:G:A		rs56044978	T	0.114	0.996	0.491919	0.356307	0.679144	7.1378e-06	rs56044978:36083104:A:T
	rs74922259	C	0.08	1	2.52545	1.63927	3.89069	7.85903e-06	rs74922259		rs7752459	T	0.114	0.996	0.494508	0.358241	0.68261	8.32903e-06	rs7752459:36084672:C:T
	rs79912139	A	0.08	1	2.52546	1.63927	3.89071	7.85982e-06	rs79912139:19328087:G:A		rs13196857	G	0.35	0.998	0.634265	0.517407	0.777517	8.47311e-06	rs13196857:114331359:A:G
	rs5851270	T	0.52	0.987	0.636316	0.520478	0.777934	8.07532e-06	rs5851270:101099482:TA:T		rs2720499	A	0.913	1	0.472453	0.339181	0.658089	8.48e-06	rs2720499
	rs79584745	G	0.079	0.999	2.52753	1.63965	3.89619	8.16987e-06	rs79584745:19326239:A:G		rs201599238	AT	0.663	0.84	1.63388	1.31087	2.03649	8.54535e-06	rs201599238:116325110:A:AT
	rs34558712	CA	0.242	0.855	0.580955	0.457205	0.7382	8.25424e-06	rs34558712:127796985:C:CA		rs73730459	G	0.114	0.996	0.495063	0.358673	0.683317	8.57992e-06	rs73730459:36085003:A:G
	rs76029180	A	0.079	1	2.52721	1.6372	3.90103	9.00254e-06	rs76029180:19324263:G:A		rs150381629	G	0.29	0.983	1.60386	1.30023	1.97841	8.64459e-06	rs150381629:10459173:GGTT:G
	rs13331140	G	0.158	0.995	0.540873	0.41158	0.710782	9.14699e-06	rs13331140:26546211:A:G		rs3126961	T	0.599	0.942	0.640106	0.524929	0.780556	8.66686e-06	rs3126961:25127661:C:T
	rs79845868	C	0.079	1	2.52652	1.63644	3.90074	9.16059e-06	rs79845868:19312190:T:C		rs17308965	G	0.543	1	0.644946	0.530321	0.784348	9.0958e-06	rs17308965
	rs76384991	T	0.079	0.999	2.52652	1.63643	3.90074	9.16242e-06	rs76384991:19309906:C:T		rs56397051	C	0.576	0.94	0.633927	0.517235	0.776945	9.24314e-06	rs56397051:174897240:T:C
	rs9753637	A	0.246	0.864	0.586459	0.462583	0.743509	9.56988e-06	rs9753637:62162816:T:A		rs7324036	G	0.252	0.999	0.608305	0.485941	0.761481	9.32398e-06	rs7324036:76595872:T:G
		G	0.617	0.444	0.594516	0.469808	0.752327	9.77312e-06	chrX:139849101:D		rs61957221	G	0.252	0.998	0.608509	0.486055	0.761813	9.56886e-06	rs61957221:76593732:A:G
	rs148621758	G	0.874	0.733	0.416119	0.277565	0.623834	9.88295e-06	rs148621758:35596513:C:G		rs35004290	A	0.25	0.985	0.599661	0.475742	0.755857	9.68142e-06	rs35004290:1683302:G:A
	rs113499356	G	0.079	0.823	0.422937	0.289268	0.618374	9.97076e-06	rs113499356:139478401:A:G		rs7332379	T	0.253	0.998	0.6087	0.486179	0.762098	9.75373e-06	rs7332379:76592449:C:T
	rs12476121	G	0.079	0.998	2.51326	1.62684	3.88266	9.99139e-06	rs12476121:19352500:T:G

## Sheet: Mucositis
	Supplementary Table 3
	Moderate/severe			Discovery study							Replication study
	rsID	Effect allele	Frequency	Imputation quality	OR	Lower 95% CI	Upper 95% CI	P-value	OncoArray ID	Frequency	Imputation quality	OR	Lower 95% CI	Upper 95% CI	P-value
	rs28419191	C	0.872	0.953	2.27224	1.69546	3.04524	4.39063e-08	rs28419191:138844599:T:C	0.876	0.98	1.55	1.03	2.32	0.034
	rs10875554	C	0.871	0.962	2.24799	1.68135	3.0056	5.13827e-08	rs10875554:138847652:A:C	Not available
	rs1131769	C	0.865	0.962	2.20891	1.65604	2.94634	7.58448e-08	rs1131769:138857919:T:C	0.867	Genotyped	1.65	1.1	2.47	0.016
	rs6026886	C	0.186	0.526	2.78228	1.84918	4.18621	1.77919e-07	rs6026886:58013444:T:C	0.21615	0.92	1.123	0.8089	1.56	0.488
	rs6026888	T	0.194	0.524	2.74777	1.83192	4.12149	2.16958e-07	rs6026888:58014430:C:T	0.2221	0.92	1.117	0.8054	1.548	0.5078
	rs62480437	T	0.311	0.642	2.05729	1.54136	2.74592	3.98536e-07	rs62480437:155788982:C:T	0.32378	Genotyped	1.022	0.7658	1.363	0.8845
	rs73173093	C	0.312	0.629	2.06115	1.54044	2.75789	4.69296e-07	rs73173093:155788241:G:C	Not available
	rs73173092	A	0.312	0.629	2.05914	1.53954	2.75411	4.69726e-07	rs73173092:155788218:C:A	0.32537	0.98	1.049	0.7874	1.397	0.7453
	rs575602200	C	0.66	0.701	0.507254	0.385243	0.667909	6.41841e-07	12:71177643:CG:C	Not available
	rs62480434	A	0.31	0.616	2.05469	1.53127	2.75703	6.80506e-07	rs62480434:155787436:G:A	0.3272	0.97	1.049	0.7874	1.397	0.7453
	rs6026884	T	0.136	0.522	2.97552	1.84532	4.79794	1.46433e-06	rs6026884:58012114:C:T	0.14434	Genotyped	1.198	0.8161	1.758	0.3567
	rs66528942	C	0.18	0.995	0.549908	0.430209	0.702911	1.91467e-06	rs66528942:5488112:CCATGTGTGTGG:C	Not available
	rs409548	C	0.18	1	0.551332	0.431696	0.704121	1.9421e-06	chr6_5488334_C_T	0.16765	0.99	1.182	0.8203	1.703	0.3696
	rs395394	G	0.18	0.994	0.549912	0.430138	0.703038	1.95201e-06	rs395394:5488017:A:G	0.16749	0.99	1.182	0.8203	1.703	0.3696
	rs395378	G	0.18	0.994	0.549925	0.430137	0.703072	1.95914e-06	rs395378:5488004:A:G	0.16748	0.99	1.182	0.8203	1.703	0.3696
	rs6070802	A	0.134	0.527	2.9216	1.81288	4.70838	2.2131e-06	rs6070802:58012742:G:A	0.14202	0.98	1.206	0.8214	1.77	0.3395
	rs448138	T	0.177	0.989	0.550548	0.430199	0.704564	2.27881e-06	rs448138:5487824:C:T	0.16348	0.99	1.206	0.8365	1.74	0.3152
	rs6026887	T	0.136	0.527	2.91314	1.80883	4.69162	2.34167e-06	rs6026887:58014133:C:T	0.1439	0.96	1.193	0.8132	1.752	0.3662
	rs408705	C	0.179	0.993	0.554209	0.433469	0.70858	2.68682e-06	rs408705:5488038:T:C	0.1675	0.99	1.182	0.8203	1.703	0.3696
	rs6026883	G	0.203	0.541	2.35318	1.60557	3.4489	4.39783e-06	rs6026883:58011768:C:G	Not available
	rs630563	G	0.565	0.996	1.59291	1.29853	1.95403	6.62476e-06	rs630563:2280767:A:G	0.60552	0.99	0.8347	0.6301	1.1058	0.2079
	rs6064783	A	0.2	0.542	2.31464	1.57924	3.3925	6.87292e-06	rs6064783:58011875:G:A	0.20095	0.92	1.007	0.713	1.423	0.967
	rs647610	A	0.565	0.998	1.59045	1.29679	1.9506	6.96344e-06	rs647610:2281649:G:A	0.60357	0.99	0.8382	0.6333	1.1111	0.2189
	rs12204376	G	0.176	0.915	0.547095	0.421197	0.710626	7.37215e-06	rs12204376:5483754:A:G	Not available
	rs648992	A	0.565	1	1.58807	1.2945	1.94822	7.6797e-06	rs648992	0.60526	Genotyped	0.8326	0.6277	1.1048	0.2046
	rs1564947	G	0.611	0.967	1.63474	1.31448	2.03304	8.47713e-06	rs1564947:12176409:A:G	0.60969	0.97	1.0832	0.8163	1.4372	0.5795
	rs9980224	A	0.218	0.796	0.554713	0.428477	0.718141	8.6759e-06	rs9980224:17735505:C:A	Not available
	rs112146801	T	0.05	0.965	0.372394	0.242396	0.572111	8.68875e-06	rs112146801:129595288:C:T	0.01573	0.98	0.5497	0.1022	2.958	0.4858
	rs830322	C	0.409	1	1.60461	1.29627	1.98629	9.49567e-06	rs830322	0.38068	0.93	0.9387	0.7166	1.23	0.6458
	rs67344381	A	0.331	0.937	1.68798	1.33101	2.14069	9.5252e-06	rs67344381:70740855:G:A	0.32878	0.98	1.054	0.7933	1.401	0.7164

## Sheet: Late dysphagia
	Supplementary Table 3
	Moderate/severe										Severe
	rsID	Effect allele	Frequency	Imputation quality	OR	Lower 95% CI	Upper 95% CI	P-value	OncoArray ID		rsID	Effect allele	Frequency	Imputation quality	OR	Lower 95% CI	Upper 95% CI	P-value	OncoArray ID
	rs202049024	GTGTT	0.608	0.636	2.45463	1.69797	3.54847	6.89366e-07	rs202049024:8452631:G:GTGTT		rs791461	C	0.521	0.712	0.303046	0.183382	0.500797	1.05209e-06	rs791461:1507535:T:C
	rs73371129	T	0.168	0.972	0.34125	0.210755	0.552546	7.75604e-07	rs73371129:3069781:C:T		rs372855248	GCA	0.781	0.585	7.94903	2.89003	21.8638	1.09919e-06	7:340854:G:GCA
	rs68067250	G	0.664	0.672	2.43072	1.6583	3.56293	1.78418e-06	rs68067250:8452679:T:G		rs3215149	T	0.395	0.838	0.29474	0.172239	0.504369	1.22463e-06	rs3215149:1506710:TC:T
	rs11129682	A	0.36	0.968	1.9518	1.48154	2.57133	1.79986e-06	rs11129682:36038891:G:A		rs148882053	T	0.086	0.994	0	0	Inf	1.43607e-06	rs148882053:24585341:C:T
	rs141836232	T	0.058	0.879	0.0964182	0.0248043	0.374794	2.23727e-06	rs141836232:157000742:TTTTC:T		rs796906751	AT	0.063	0.964	3.13389e-62	1.60001e-147	6.13827e+23	1.79962e-06	12:83587834:A:AT
	rs11129685	A	0.257	0.945	2.01965	1.50902	2.70307	2.77445e-06	rs11129685:36068269:G:A		rs564370323	C	0.063	0.769	1.10608e-05	2.7479e-10	0.44522	1.98997e-06	15:64546552:CT:C
	rs200814662	A	0.161	0.665	2.54531	1.73727	3.72919	3.06202e-06	rs200814662:108655707:G:A		rs791460	C	0.41	0.764	0.293802	0.169697	0.508667	2.23519e-06	rs791460:1507483:T:C
	rs34905055	G	0.372	0.973	1.91551	1.45438	2.52285	3.32574e-06	rs34905055:36056040:T:G			TACAC	0.098	0.771	3.99742	2.34318	6.81955	2.36975e-06	1:105176946:T:TACAC
	rs11052049	C	0.055	0.988	0.104756	0.025361	0.432707	3.80832e-06	12:32681481:G:C		rs1230296320	CT	0.124	0.853	0.0629169	0.0110683	0.357645	2.51219e-06	12:65370486:C:CT
	rs68039767	T	0.928	0.833	6.26827	2.33629	16.8178	4.35289e-06	rs68039767:15413238:TG:T		rs11016112	T	0.215	0.872	2.97654	1.90332	4.65491	2.77529e-06	rs11016112:129964041:C:T
	rs12493697	C	0.367	0.967	1.89569	1.43969	2.49613	4.7958e-06	rs12493697:36039596:T:C		rs171948	T	0.368	1	0.331635	0.199768	0.550547	2.7932e-06	rs171948
	rs12367520	A	0.064	0.998	0.143766	0.0453342	0.455916	4.7973e-06	12:32680489:G:A		rs265300	T	0.396	0.898	0.323269	0.193449	0.540209	2.96298e-06	rs265300:1505283:C:T
	rs11052051	T	0.064	0.997	0.144276	0.04558	0.45668	4.92433e-06	12:32681992:C:T		rs145950965	CA	0.101	0.81	4.04746	2.33277	7.02252	3.09147e-06	rs145950965:9851184:C:CA
	rs11237912	A	0.132	0.994	2.23184	1.59832	3.11648	5.03912e-06	rs11237912:79277245:G:A		rs116467574	T	0.061	0.939	1.31907e-99	4.86967e-272	3.57301e+73	3.19268e-06	rs116467574:137895376:C:T
	rs61928287	A	0.064	0.995	0.145203	0.0460298	0.458051	5.16298e-06	12:32683953:G:A		rs35495085	CTTCG	0.578	0.983	2.79636	1.74565	4.47952	3.28365e-06	rs35495085:11511958:C:CTTCG
	rs61928288	A	0.064	0.995	0.145203	0.0460298	0.458051	5.16298e-06	12:32683955:G:A		rs197198	C	0.442	0.868	0.332103	0.202382	0.54497	3.36538e-06	rs197198:1505874:T:C
	rs61322347	A	0.132	0.977	2.22313	1.59114	3.10613	5.86887e-06	rs61322347:79255587:G:A		rs34507502	GT	0.648	0.756	0.355191	0.227949	0.55346	3.51989e-06	rs34507502:100752812:G:GT
	rs58726256	C	0.132	0.977	2.22289	1.59099	3.10578	5.88213e-06	rs58726256:79255631:T:C		rs72644450	G	0.059	0.818	7.50122e-09	8.26033e-19	68.1187	3.63081e-06	rs72644450:94563601:T:G
	rs1325401	C	0.291	0.655	2.16788	1.55379	3.02469	5.94798e-06	rs1325401:164635365:G:C		rs4488088	A	0.066	0.92	0	0	Inf	3.69601e-06	rs4488088:20731233:G:A
	rs11299760	A	0.298	0.786	2.01217	1.48891	2.71932	6.11991e-06	12:118282287:AT:A		rs11149658	T	0.127	0.882	3.28849	2.04071	5.29924	3.87872e-06	rs11149658:84477097:G:T
	rs57360704	T	0.132	0.995	2.20619	1.58152	3.07758	6.45816e-06	rs57360704:79271408:C:T		rs35124517	T	0.214	0.883	2.90084	1.86201	4.51923	4.01298e-06	rs35124517:129965765:C:T
	rs60051976	G	0.44	0.769	1.98701	1.46654	2.6922	6.78738e-06	rs60051976:65760834:A:G		rs148057920	CT	0.297	0.858	0.281774	0.153512	0.517201	4.04782e-06	rs148057920:1441503:C:CT
	rs139818909	C	0.352	0.944	1.88957	1.43018	2.49651	7.12877e-06	rs139818909:129059474:CATGTGTGTGCAT:C		rs11665959	T	0.174	0.962	3.03205	1.90878	4.81636	4.12132e-06	rs11665959:1354315:C:T
	rs59002188	T	0.148	0.862	0.335431	0.196424	0.572811	7.17819e-06	rs59002188:3064147:C:T		rs7899059	A	0.072	0.873	0.000594577	2.73919e-08	12.9061	4.22473e-06	rs7899059:129185574:G:A
	rs111309929	A	0.054	0.978	0.0642939	0.00883144	0.468067	7.67466e-06	rs111309929:77969866:G:A		rs144156477	A	0.071	0.874	0.000341419	4.64723e-09	25.0831	4.30481e-06	rs144156477:129174387:AATC:A
	rs11649331	G	0.224	0.744	0.394274	0.25351	0.613197	8.0732e-06	rs11649331:8401291:T:G		rs150600492	A	0.071	0.875	0.000360308	5.59247e-09	23.2137	4.31228e-06	rs150600492:129175962:C:A
	rs7930433	A	0.15	0.987	2.10023	1.5301	2.88281	8.23691e-06	rs7930433:79247829:G:A		rs61870296	A	0.071	0.875	0.000339492	4.51951e-09	25.5016	4.31633e-06	rs61870296:129173879:G:A
	rs12488911	T	0.353	0.955	1.86518	1.41717	2.45481	8.469e-06	rs12488911:36033308:C:T		rs34551090	CA	0.516	0.838	2.84676	1.77231	4.57258	4.44259e-06	rs34551090:125347235:C:CA
	rs6025806	C	0.126	0.927	0.311773	0.171526	0.566693	8.65088e-06	rs6025806:56403784:G:C		rs186451681	G	0.086	0.992	0	0	Inf	4.51906e-06	rs186451681:24586342:A:G
	rs11237911	C	0.135	0.995	2.1624	1.55557	3.00596	8.8817e-06	rs11237911:79276443:T:C		rs61870295	G	0.071	0.871	0.000479101	1.23118e-08	18.6436	4.67845e-06	rs61870295:129167919:A:G
	rs56097857	C	0.255	0.905	0.462386	0.32107	0.665901	9.11516e-06	rs56097857:3065355:A:C		rs35568217	TA	0.578	0.976	2.72686	1.70578	4.35915	5.42952e-06	rs35568217:11508735:T:TA
	rs11237913	G	0.135	0.995	2.16069	1.55421	3.00382	9.11688e-06	rs11237913:79279932:A:G		rs57037539	TA	0.273	0.575	0.18558	0.0811722	0.424282	5.5097e-06	rs57037539:65522606:T:TA
	rs5822972	CA	0.204	0.798	2.13453	1.53385	2.97043	9.6488e-06	rs5822972:7485629:C:CA		rs265301	A	0.393	0.917	0.338436	0.204104	0.561181	5.58554e-06	rs265301:1504618:G:A
	rs6025805	T	0.125	0.927	0.314315	0.17305	0.570898	9.95516e-06	rs6025805:56402006:C:T		rs372288576	ATATAAT	0.053	0.923	8.44795e-99	1.15057e-251	6.20283e+54	5.60667e-06	15:97717386:A:ATATAAT
											rs62117246	T	0.174	0.808	2.97038	1.89115	4.6655	5.73297e-06	rs62117246:53085393:C:T
											rs111274688	A	0.174	0.808	2.97317	1.8921	4.67192	5.73576e-06	rs111274688:53087149:T:A
											rs62117249	T	0.174	0.808	2.97172	1.8912	4.66957	5.78826e-06	rs62117249:53086954:C:T
											rs62117248	T	0.174	0.808	2.97169	1.89119	4.66951	5.78899e-06	rs62117248:53086918:C:T
											rs74931093	A	0.066	0.967	3.90591	2.27659	6.7013	5.88425e-06	rs74931093:247278445:G:A
											rs78664116	T	0.066	0.967	3.90587	2.27656	6.70126	5.88605e-06	rs78664116:247278451:C:T
											rs111358765	T	0.174	0.807	2.96688	1.88796	4.66238	6.02058e-06	rs111358765:53084752:C:T
											rs189841859	A	0.087	0.994	6.45751e-91	0	4.97258e+224	6.18871e-06	rs189841859:24587576:C:A
											rs8105873	A	0.175	0.806	2.95885	1.88147	4.65317	6.44008e-06	rs8105873:53087879:G:A
											rs71667394	ATTT	0.556	0.982	0.396379	0.261835	0.600058	6.63608e-06	rs71667394:68414013:A:ATTT
											rs45586042	C	0.175	0.803	2.95781	1.87954	4.65469	6.80943e-06	rs45586042:53088058:T:C
											rs2412005	A	0.398	0.994	0.365624	0.226431	0.590382	6.95745e-06	rs2412005:101767591:T:A
											rs17516781	G	0.064	0.823	0.00033711	1.66464e-08	6.82692	7.07984e-06	rs17516781:190512887:C:G
											rs74741700	T	0.053	0.93	2.43269e-94	2.45099e-246	2.41453e+58	7.43697e-06	rs74741700:97717987:C:T
											rs76361235	C	0.053	0.93	2.43269e-94	2.45099e-246	2.41453e+58	7.43697e-06	rs76361235:97717988:T:C
											rs6679373	G	0.636	0.963	0.410211	0.276111	0.609442	7.60868e-06	rs6679373:120149517:A:G
											rs55885426	C	0.053	0.931	1.35243e-87	3.54661e-234	5.15723e+59	7.89932e-06	rs55885426:97718640:T:C
											rs6552105	A	0.571	0.999	0.404826	0.269293	0.608569	8.29333e-06	rs6552105:68415445:T:A
											rs7670326	G	0.571	0.999	0.404906	0.269343	0.6087	8.34228e-06	rs7670326:68418108:A:G
											rs13119483	C	0.571	1	0.405081	0.26949	0.608896	8.37899e-06	rs13119483
											rs6552106	A	0.571	0.998	0.40553	0.269749	0.609657	8.68134e-06	rs6552106:68421363:G:A
											rs6552108	T	0.587	0.995	0.416425	0.280573	0.618055	8.76909e-06	rs6552108:68433612:C:T
											rs6857296	C	0.587	0.995	0.416453	0.28059	0.618101	8.78507e-06	rs6857296:68434019:T:C
											rs13103601	A	0.587	0.995	0.416539	0.280641	0.618244	8.83491e-06	rs13103601:68435728:G:A
											rs1487383	T	0.587	0.997	0.417277	0.281116	0.619388	9.20171e-06	rs1487383:68437251:C:T

## Sheet: Xerostomia
	Supplementary Table 3
	Moderate/severe										Severe
	rsID	Effect allele	Frequency	Imputation quality	OR	Lower 95% CI	Upper 95% CI	P-value	OncoArray ID		rsID	Effect allele	Frequency	Imputation quality	OR	Lower 95% CI	Upper 95% CI	P-value	OncoArray ID
	rs4674022	A	0.803	0.971	1.83021	1.42767	2.34625	1.70109e-06	rs4674022:216607387:G:A		rs4828947	C	0.162	0.99	1.64553	1.34862	2.00781	1.30681e-06	rs4828947
	rs56210098	A	0.095	0.869	0.431885	0.306353	0.608855	1.77915e-06	rs56210098:227750413:G:A		rs5925708	G	0.16	0.988	1.63616	1.3385	2.00001	2.15071e-06	rs5925708
	rs472327	A	0.372	0.957	0.620194	0.508833	0.755927	1.83999e-06	rs472327:30699570:G:A		rs4828948	C	0.152	0.931	1.66661	1.35036	2.05692	2.70528e-06	rs4828948
	rs34745104	T	0.063	0.667	3.64454	2.03853	6.51581	2.20671e-06	rs34745104:104753386:C:T		rs5925707	C	0.163	1	1.61285	1.32345	1.96553	2.99952e-06	rs5925707
	rs480097	T	0.363	0.942	0.619704	0.507239	0.757104	2.35889e-06	rs480097:30695927:C:T		rs28494095	C	0.052	0.958	0.238089	0.117106	0.48406	3.90482e-06	rs28494095:73097720:G:C
	rs616352	C	0.369	0.959	0.62484	0.512993	0.761074	2.47887e-06	rs616352:30699738:A:C			AGT	0.367	0.939	0.579905	0.457385	0.735244	3.9199e-06	7:28482115:A:AGT
	rs471343	A	0.369	0.96	0.625238	0.513339	0.761529	2.54749e-06	rs471343:30699702:G:A		rs4361946	C	0.852	1	2.14542	1.52324	3.02173	4.3347e-06	rs4361946:73981238:T:C
	rs473909	T	0.369	0.958	0.625099	0.513144	0.761478	2.56626e-06	rs473909:30699444:A:T		rs4384177	T	0.852	1	2.14529	1.52317	3.02151	4.3396e-06	rs4384177
	rs614220	G	0.369	0.958	0.625016	0.513047	0.761421	2.56644e-06	rs614220:30699329:C:G		rs7530705	A	0.852	1	2.14533	1.52318	3.02161	4.34013e-06	rs7530705:73972994:C:A
	rs614644	T	0.369	0.958	0.625081	0.513123	0.761467	2.56719e-06	rs614644:30699414:A:T		rs5926170	A	0.16	0.978	1.60994	1.31721	1.96772	4.57944e-06	rs5926170
	rs13436303	G	0.116	0.943	2.21208	1.56502	3.12668	2.6124e-06	rs13436303:159291373:A:G		rs1569061	T	0.052	0.945	0.235308	0.114333	0.484285	4.85247e-06	rs1569061:73114481:C:T
	rs613712	C	0.37	0.956	0.626245	0.513986	0.763023	2.87711e-06	rs613712:30699185:T:C		rs41271241	A	0.052	0.944	0.235153	0.114212	0.484161	4.86566e-06	rs41271241:73115201:G:A
	rs72748099	G	0.094	0.869	0.439332	0.311367	0.619889	3.07631e-06	rs72748099:227841981:A:G		rs141282115	A	0.852	0.996	2.1284	1.51342	2.99327	5.09866e-06	rs141282115:73940234:AAAC:A
	rs13435978	C	0.116	0.983	2.16458	1.54209	3.03834	3.15397e-06	rs13435978:159289824:T:C		rs1697229	A	0.852	0.998	2.1264	1.51234	2.98979	5.16587e-06	rs1697229:73947094:G:A
	rs34218900	A	0.367	0.975	0.630477	0.518323	0.766898	3.31965e-06	rs34218900:30706495:AG:A		rs4503303	T	0.852	0.997	2.12669	1.51218	2.99094	5.23424e-06	rs4503303:73927867:A:T
	rs597794	A	0.366	0.972	0.63023	0.517967	0.766826	3.37866e-06	rs597794:30705858:G:A		rs7321705	T	0.62	0.782	1.80993	1.3934	2.35097	5.26174e-06	rs7321705:21083721:C:T
	rs6733784	T	0.85	0.913	0.511676	0.380993	0.687185	3.39279e-06	rs6733784:12951390:C:T		rs558561180	C	0.133	0.762	0.399947	0.262594	0.609145	6.28112e-06	6:159411918:CT:C
	rs589064	C	0.373	0.936	0.628211	0.514836	0.766553	3.96315e-06	rs589064:30691808:G:C		rs5926171	C	0.155	0.971	1.61289	1.31459	1.97888	6.32901e-06	rs5926171
	rs73309498	T	0.117	0.971	2.15112	1.53158	3.02128	3.99632e-06	rs73309498:159290438:A:T		rs5818648	CGGG	0.398	0.956	1.67559	1.33584	2.10175	6.48954e-06	rs5818648:87865269:C:CGGG
	rs375929868	A	0.404	0.591	0.551113	0.426548	0.712055	4.20195e-06	rs375929868:40322488:G:A		rs55872814	A	0.857	0.837	0.494057	0.363793	0.670964	6.82368e-06	rs55872814:19531173:G:A
	rs111352310	G	0.078	0.995	0.453247	0.323616	0.634803	4.22447e-06	rs111352310:178380185:A:G		rs13263608	G	0.139	1	1.91709	1.4437	2.54571	7.92673e-06	rs13263608
	rs76569004	G	0.078	0.995	0.453611	0.323891	0.635284	4.31144e-06	rs76569004:178383354:A:G		rs79536927	T	0.072	0.869	0.321905	0.186471	0.555703	8.00613e-06	rs79536927:131082320:C:T
	rs112089129	C	0.078	0.996	0.453691	0.323951	0.635393	4.33235e-06	rs112089129:178384288:T:C		rs10431862	C	0.307	1	1.69266	1.34147	2.13579	8.41664e-06	rs10431862
	rs643621	G	0.365	0.985	0.635166	0.522568	0.772026	4.40905e-06	rs643621:30707853:C:G		rs4722795	C	0.372	0.975	0.59534	0.471053	0.752421	8.89828e-06	rs4722795:28481102:T:C
	rs12066986	C	0.061	0.719	3.43395	1.9437	6.06678	4.45544e-06	rs12066986:234654581:G:C		rs56410039	T	0.381	0.974	0.602106	0.478467	0.757695	9.64838e-06	rs56410039:28474728:C:T
	rs76024260	G	0.117	0.88	0.497403	0.368987	0.670511	4.52159e-06	rs76024260:46361025:C:G		rs200896896	C	0.627	0.936	1.71014	1.34129	2.18041	9.83483e-06	rs200896896:73955654:CTTT:C
	rs482983	G	0.367	0.946	0.630624	0.517087	0.76909	4.53276e-06	rs482983:30695606:T:G
	rs112086196	A	0.118	0.88	0.498646	0.370205	0.671649	4.6143e-06	rs112086196:46358042:G:A
	rs78647048	C	0.118	0.881	0.499163	0.370631	0.672269	4.73611e-06	rs78647048:46348887:T:C
	rs74978326	G	0.118	0.881	0.499174	0.370641	0.672282	4.73796e-06	rs74978326:46348457:A:G
	rs200371256	G	0.118	0.882	0.499504	0.370903	0.672696	4.82436e-06	rs200371256:46357024:A:G
	rs76136351	A	0.118	0.882	0.499598	0.370973	0.67282	4.85229e-06	rs76136351:46347491:G:A
	rs17116691	T	0.118	0.883	0.500097	0.371372	0.673439	4.97804e-06	rs17116691:46363402:C:T
	rs17052550	G	0.118	1	2.09595	1.50474	2.91944	5.10709e-06	rs17052550
	rs10794200	G	0.484	0.999	0.644138	0.531764	0.780258	5.37874e-06	rs10794200:126817740:A:G
	rs3795574	A	0.129	1	2.02447	1.47234	2.78366	5.5908e-06	rs3795574:204125272:C:A
	rs79153752	A	0.078	0.996	0.457825	0.326431	0.642107	6.1442e-06	rs79153752:178397821:G:A
	rs1022044	T	0.517	0.92	1.59315	1.29917	1.95366	6.18463e-06	rs1022044:174897200:C:T
	rs79249144	T	0.091	0.857	0.443708	0.31242	0.630167	6.18741e-06	rs79249144:227962689:C:T
	rs76234198	T	0.091	0.857	0.443724	0.312431	0.63019	6.19412e-06	rs76234198:227962791:C:T
	rs200044010	C	0.255	0.921	1.70795	1.34623	2.16685	6.3628e-06	rs200044010:27130328:CTTT:C
	rs289450	T	0.057	1	2.94106	1.75833	4.91935	6.56642e-06	chr15_98248738_C_T
	rs62281737	T	0.078	0.999	0.461271	0.329391	0.645952	6.86997e-06	rs62281737:178403330:G:T
	rs62281738	C	0.078	0.999	0.461308	0.329418	0.646002	6.88477e-06	rs62281738:178405712:G:C
	rs34008094	T	0.078	0.999	0.461324	0.329431	0.646024	6.88986e-06	rs34008094:178406976:TGTTA:T
	rs61796864	A	0.078	0.998	0.461507	0.329516	0.646369	7.02623e-06	rs61796864:178417802:G:A
	rs6676976	C	0.063	0.723	3.23801	1.8658	5.61942	7.0491e-06	rs6676976:234654623:A:C
	rs71214154	T	0.27	0.898	1.71867	1.34958	2.1887	7.09928e-06	rs71214154:59688318:TAA:T
	rs7680823	G	0.694	0.998	0.602432	0.480559	0.755211	7.38628e-06	rs7680823:121693006:T:G
	rs61796869	A	0.078	0.99	0.462039	0.329676	0.647547	7.56115e-06	rs61796869:178424703:G:A
	rs10901864	A	0.479	0.997	0.650028	0.536973	0.786886	7.90394e-06	rs10901864:126817605:T:A
	rs4259089	G	0.694	0.999	0.603882	0.481804	0.756892	8.0526e-06	rs4259089:121692149:A:G
	rs4374643	G	0.694	0.999	0.603887	0.481808	0.756897	8.05393e-06	rs4374643:121692145:C:G
	rs907298	C	0.694	1	0.604448	0.482308	0.75752	8.29845e-06	rs907298
	rs6842174	C	0.694	0.998	0.604404	0.482256	0.757489	8.30067e-06	rs6842174:121690605:G:C
	rs7795997	T	0.258	0.987	1.67264	1.3266	2.10893	8.34453e-06	rs7795997:20283813:A:T
	rs11396781	CA	0.056	0.996	2.95308	1.75654	4.96471	8.48252e-06	rs11396781:98250888:C:CA
	rs60327303	GA	0.236	0.982	1.70264	1.33938	2.16442	8.48488e-06	rs60327303:27143381:G:GA
	rs11983202	T	0.258	1	1.66684	1.32343	2.09935	8.73856e-06	rs11983202
	rs6695672	T	0.342	0.979	0.628855	0.511753	0.772753	8.98761e-06	rs6695672:160764699:C:T
	rs6659569	C	0.342	0.978	0.628936	0.511774	0.772921	9.11994e-06	rs6659569:160764566:T:C
	rs73468047	T	0.056	0.999	2.93744	1.74821	4.93567	9.26755e-06	rs73468047:98248989:C:T
	rs11579081	T	0.096	0.828	0.452966	0.319322	0.642543	9.4742e-06	rs11579081:227816090:G:T
	rs12063175	G	0.063	0.724	3.17431	1.83326	5.49636	9.53363e-06	rs12063175:234654439:T:G
	rs7327238	C	0.659	0.974	1.56342	1.2811	1.90796	9.69869e-06	rs7327238:30711991:T:C
	rs12127562	G	0.342	0.977	0.629791	0.512404	0.774069	9.83001e-06	rs12127562:160763087:A:G
	rs8023106	C	0.08	0.679	2.85054	1.73992	4.6701	9.99722e-06	rs8023106:104747245:A:C

## Sheet: Fibrosis
	Supplementary Table 3
	Moderate/severe										Severe
	rsID	Effect allele	Frequency	Imputation quality	OR	Lower 95% CI	Upper 95% CI	P-value	OncoArray ID		rsID	Effect allele	Frequency	Imputation quality	OR	Lower 95% CI	Upper 95% CI	P-value	OncoArray ID
	rs62312708	A	0.089	0.873	2.63127	1.79492	3.85731	2.05481e-07	rs62312708:61929544:T:A		rs2527120	C	0.608	0.914	0.491411	0.374473	0.644866	2.05136e-07	rs2527120:5594132:G:C
	rs62312709	T	0.089	0.873	2.63118	1.79486	3.85718	2.057e-07	rs62312709:61929545:G:T		rs10098772	G	0.402	0.926	1.96755	1.50839	2.56647	4.21769e-07	rs10098772:5594750:A:G
	rs62312729	A	0.084	0.89	2.43337	1.66363	3.55927	1.85638e-06	rs62312729:61943637:G:A		rs73185662	G	0.177	0.914	2.2797	1.65676	3.13687	6.14671e-07	rs73185662:5590586:C:G
	rs10694350	GGT	0.085	0.831	2.45703	1.66627	3.62305	2.5293e-06	rs10694350:61951317:G:GGT		rs12679121	C	0.598	0.931	0.506367	0.384092	0.667568	1.00699e-06	rs12679121:5582348:A:C
	rs2096133	C	0.673	0.995	0.630675	0.518967	0.766429	2.60162e-06	rs2096133:47442301:T:C		rs10090958	C	0.809	0.926	0.460581	0.339102	0.625578	1.03303e-06	rs10090958:5627584:T:C
	rs62312731	A	0.083	0.857	2.45105	1.66139	3.61605	2.64634e-06	rs62312731:61958673:G:A		rs11742401	T	0.218	0.997	2.00186	1.51925	2.63779	1.09822e-06	rs11742401:156953340:C:T
	rs200701617	CTGTGCTCTAACTGCCAATG	0.124	0.464	2.61549	1.72373	3.96858	2.76619e-06	rs200701617:106486842:C:CTGTGCTCTAACTGCCAATG		rs11747382	C	0.218	0.998	2.0017	1.51914	2.63755	1.10057e-06	rs11747382:156953740:T:C
	rs141259683	C	0.099	0.958	0.47611	0.346875	0.653495	3.05926e-06	rs141259683:117440122:G:C		rs11745822	T	0.218	0.998	2.00168	1.51912	2.63754	1.10108e-06	rs11745822:156953412:A:T
	rs7968661	G	0.314	1	1.56968	1.29485	1.90285	3.19748e-06	chr12_99137384_A_G		rs7721142	G	0.219	0.996	2.0021	1.51922	2.63848	1.10767e-06	rs7721142:156952408:C:G
	rs4355418	A	0.199	0.991	1.6815	1.34449	2.10299	3.21003e-06	rs4355418:61923711:G:A		rs2902556	A	0.218	0.998	1.99986	1.5178	2.63502	1.13413e-06	rs2902556:156957416:G:A
	rs7696713	C	0.2	0.993	1.6799	1.34363	2.10033	3.24194e-06	rs7696713:61921318:A:C		rs11465280	A	0.218	0.995	2.00055	1.51739	2.63756	1.1827e-06	rs11465280:156958532:G:A
	rs17090350	T	0.199	0.993	1.68027	1.34377	2.10103	3.24951e-06	rs17090350:61920968:C:T		rs1035434	T	0.218	0.988	2.00676	1.52007	2.64928	1.19212e-06	rs1035434:156959973:C:T
	rs901386	A	0.199	0.993	1.6794	1.34315	2.09982	3.30798e-06	rs901386:61913863:G:A		rs73309982	A	0.222	0.99	1.99008	1.50995	2.62288	1.3335e-06	rs73309982:156932148:T:A
	rs2341732	T	0.199	0.993	1.67937	1.34313	2.09978	3.30899e-06	rs2341732:61914541:C:T		rs2048574	A	0.806	0.931	0.465738	0.343241	0.631951	1.35095e-06	rs2048574:5629325:G:A
	rs5858666	G	0.199	0.993	1.67936	1.34312	2.09977	3.31071e-06	rs5858666:61915761:GC:G		rs2863747	G	0.223	0.99	1.98939	1.50935	2.6221	1.35275e-06	rs2863747:156930784:C:G
	rs1384737	C	0.402	0.984	0.651051	0.542275	0.781646	3.36059e-06	rs1384737:93869600:T:C		rs11134774	T	0.223	0.991	1.98871	1.50894	2.62104	1.36152e-06	rs11134774:156931274:C:T
	rs966085	C	0.2	0.992	1.67029	1.33619	2.08793	4.12044e-06	rs966085:61917710:T:C		rs73187704	T	0.175	0.93	2.18523	1.60014	2.98426	1.37595e-06	rs73187704:5613019:C:T
	rs62312732	T	0.08	0.849	2.46269	1.65092	3.67361	4.47699e-06	rs62312732:61958736:C:T		rs11134775	C	0.223	0.992	1.98637	1.5074	2.61753	1.4012e-06	rs11134775:156932954:G:C
	rs74444174	A	0.068	0.963	0.4503	0.317638	0.638369	4.61563e-06	rs74444174:235107429:T:A		rs1000262	G	0.191	0.981	0.408608	0.274093	0.609138	1.76317e-06	rs1000262:17970627:C:G
	rs1959809	A	0.67	0.99	0.641183	0.527946	0.778708	5.57584e-06	rs1959809:47442636:T:A		rs11396883	CA	0.224	0.942	1.98105	1.49768	2.62041	2.22089e-06	rs11396883:156956329:C:CA
	rs10134041	C	0.67	1	0.644129	0.531323	0.780885	5.70408e-06	rs10134041		rs263331	T	0.685	0.962	0.522387	0.398515	0.684763	2.50698e-06	rs263331:5577152:C:T
	rs1384739	C	0.409	1	0.661667	0.552266	0.79274	6.15334e-06	rs1384739		rs17454451	C	0.184	0.913	2.11152	1.55411	2.86885	2.52317e-06	rs17454451:5603275:T:C
	rs113867939	G	0.237	0.894	1.64745	1.32024	2.05576	6.72979e-06	rs113867939:61927652:GA:G		rs2669278	G	0.677	0.954	0.523365	0.399497	0.685639	2.53361e-06	rs2669278:5585567:A:G
	rs1872046	A	0.397	0.975	0.659934	0.549587	0.792438	7.01533e-06	rs1872046:93871124:C:A		rs73020697	C	0.19	0.982	0.417336	0.28095	0.61993	2.64152e-06	rs73020697:17973862:G:C
	rs577807916	A	0.134	0.91	0.526535	0.396471	0.699266	7.23933e-06	2:213546569:AT:A		rs79884728	G	0.064	0.953	3.01431	1.9311	4.70512	3.13858e-06	rs79884728:208316753:A:G
	rs1463595	A	0.403	0.99	0.662649	0.552713	0.794451	7.25023e-06	rs1463595:93870223:G:A		rs7827377	T	0.192	0.898	2.09576	1.54118	2.8499	3.29679e-06	rs7827377:5596711:C:T
	rs144206141	C	0.638	0.825	0.626577	0.509464	0.77061	7.25087e-06	rs144206141:68580997:CAA:C		rs1463388	T	0.229	0.925	0.431156	0.294717	0.630759	3.32793e-06	rs1463388:48878704:C:T
	rs2388164	T	0.406	0.988	0.663591	0.553728	0.795252	7.42692e-06	rs2388164:93871732:C:T		rs61441698	G	0.193	0.9	2.08151	1.53171	2.82865	3.87335e-06	rs61441698:5598207:A:G
	rs725761	C	0.218	1	1.62593	1.30867	2.02011	7.75001e-06	rs725761		rs35044342	T	0.305	0.996	1.80863	1.40411	2.3297	4.6486e-06	rs35044342:141208528:C:T
	rs77779948	T	0.155	0.885	1.8167	1.3893	2.37559	7.9326e-06	rs77779948:139936591:C:T		rs140680812	T	0.107	0.884	2.53512	1.72029	3.7359	4.85478e-06	rs140680812:5594628:A:T
	rs814756	C	0.79	0.993	0.60335	0.48125	0.756428	8.38134e-06	rs814756:65753414:T:C			GTT	0.066	0.943	2.92803	1.87909	4.56252	4.97772e-06	14:47321108:G:GTT
	rs17073750	C	0.212	1	1.65077	1.31852	2.06675	8.79849e-06	rs17073750		rs12890460	T	0.066	0.942	2.91856	1.87328	4.54711	5.27428e-06	rs12890460:47325780:G:T
	rs4282090	T	0.212	0.997	1.65033	1.31804	2.0664	8.97687e-06	rs4282090:65761014:C:T		rs17745340	C	0.066	0.941	2.9178	1.8723	4.54712	5.37677e-06	rs17745340:47359844:G:C
	rs28630614	G	0.081	0.977	0.472191	0.337008	0.661601	9.30043e-06	rs28630614:27991496:C:G		rs17454444	C	0.116	0.875	2.44767	1.68298	3.5598	5.44219e-06	rs17454444:5601451:T:C
	rs2830305	A	0.078	1	0.469095	0.333635	0.659552	9.46266e-06	rs2830305		rs73185678	T	0.188	0.906	2.05727	1.51381	2.79582	5.65018e-06	rs73185678:5603681:C:T
	rs814757	C	0.789	0.994	0.605718	0.48336	0.75905	9.49374e-06	rs814757:65755086:A:C		rs35047346	C	0.073	0.904	2.8691	1.84911	4.45174	5.80997e-06	rs35047346:208418228:CAG:C
											rs12463294	A	0.191	0.982	0.432843	0.292664	0.640165	5.90262e-06	rs12463294:17978836:G:A
											rs145519720	TAC	0.233	0.783	0.436087	0.29789	0.638397	6.21761e-06	rs145519720:71699283:T:TAC
											rs12544465	T	0.108	0.885	2.49641	1.6981	3.67004	6.25936e-06	rs12544465:5593440:C:T
											rs73185676	G	0.188	0.904	2.043	1.50387	2.7754	6.83103e-06	rs73185676:5602663:C:G
											rs11784124	T	0.19	0.906	2.0416	1.50293	2.77333	6.9052e-06	rs11784124:5604256:C:T
											rs11777858	C	0.189	0.905	2.03669	1.49848	2.76822	7.66905e-06	rs11777858:5604792:G:C
											rs8136233	C	0.173	0.968	2.05729	1.50718	2.80819	7.67518e-06	rs8136233:43536193:T:C
											rs112926348	A	0.077	0.804	2.66124	1.75414	4.03742	7.77488e-06	rs112926348:22080474:G:A
											rs56117643	G	0.188	0.925	2.05148	1.50496	2.79646	7.95911e-06	rs56117643:5632943:A:G
											rs56304951	C	0.1	0.907	2.39198	1.64737	3.47315	8.34062e-06	rs56304951:33856301:T:C
											rs11992294	T	0.118	0.866	2.41397	1.65579	3.51931	8.40672e-06	rs11992294:5596085:C:T
											rs12429642	A	0.194	0.968	0.439182	0.296774	0.649923	8.88116e-06	rs12429642:113050580:G:A
											rs116607120	A	0.194	0.968	0.439182	0.296774	0.649923	8.88116e-06	rs116607120:113050583:G:A
											rs34235617	A	0.236	0.925	0.461063	0.32003	0.664246	8.94834e-06	rs34235617:113050372:G:A
											rs111638668	G	0.054	0.963	3.21636	1.96756	5.25777	9.44901e-06	rs111638668:47816762:C:G
											rs12430795	G	0.24	0.918	0.462676	0.321184	0.6665	9.96264e-06	rs12430795:113050380:A:G
											rs63741061	T	0.24	0.918	0.462676	0.321184	0.6665	9.96264e-06	rs63741061:113050381:C:T

## Sheet: Fibrosis-atrophy
	Supplementary Table 3
	Moderate/severe										Severe
	rsID	Effect allele	Frequency	Imputation quality	OR	Lower 95% CI	Upper 95% CI	P-value	OncoArray ID		rsID	Effect allele	Frequency	Imputation quality	OR	Lower 95% CI	Upper 95% CI	P-value	OncoArray ID
	rs879526226	G	0.475	0.727	1.82033	1.45096	2.28372	1.39325e-07	12:51752085:GT:G		rs995417	C	0.926	0.987	0.350838	0.239853	0.51318	1.39059e-07	rs995417:184933372:T:C
	rs879435	T	0.11	1	2.24914	1.58948	3.18258	1.04308e-06	rs879435		rs2269228	C	0.927	0.989	0.351527	0.240491	0.513828	1.39251e-07	rs2269228:184930238:T:C
	rs7297876	A	0.106	0.956	2.26641	1.58397	3.24287	1.77579e-06	12:103128793:G:A		rs1509502	A	0.927	0.992	0.354726	0.243104	0.517599	1.57024e-07	rs1509502:184923605:G:A
	rs10860908	G	0.108	0.981	2.2284	1.56847	3.16599	1.92664e-06	12:103134833:C:G		rs2269230	T	0.928	0.976	0.352995	0.240066	0.519048	2.56314e-07	rs2269230:184919872:C:T
	rs7312593	G	0.11	0.982	2.20247	1.55641	3.11671	2.16585e-06	12:103135012:T:G		rs6801748	T	0.931	0.959	0.340296	0.227954	0.508002	2.69565e-07	rs6801748:184981630:C:T
	rs200701617	CTGTGCTCTAACTGCCAATG	0.124	0.464	2.9876	1.83934	4.85268	2.47382e-06	rs200701617:106486842:C:CTGTGCTCTAACTGCCAATG		rs6779662	T	0.932	0.985	0.347465	0.234392	0.515087	2.91952e-07	rs6779662:184940498:C:T
	rs7700381	A	0.511	0.844	1.62619	1.32326	1.99847	2.8799e-06	rs7700381:124329796:G:A		rs56156656	TAAA	0.931	0.973	0.346549	0.233271	0.514837	3.14689e-07	rs56156656:184971377:T:TAAA
	rs35301223	T	0.079	1	0.468218	0.338772	0.647127	4.88207e-06	chr7_27961643_C_T		rs1468949	C	0.931	0.977	0.348314	0.234747	0.516823	3.30341e-07	rs1468949:184966638:T:C
	rs59326568	A	0.922	0.665	2.58464	1.7219	3.87963	5.28716e-06	rs59326568:36042271:ATG:A		rs2098492	T	0.931	0.976	0.348802	0.235123	0.517445	3.38169e-07	rs2098492:184960794:C:T
	rs4660181	A	0.849	0.934	1.83969	1.41676	2.38887	5.47379e-06	rs4660181:41398439:G:A		rs73185662	G	0.177	0.914	2.10725	1.56838	2.83127	1.06794e-06	rs73185662:5590586:C:G
	rs71569511	AT	0.216	0.917	0.595514	0.476406	0.744402	5.67926e-06	rs71569511:197608199:A:AT		rs62058362	T	0.258	0.833	1.91556	1.46986	2.49642	1.78561e-06	rs62058362:13008380:G:T
	rs12667569	G	0.419	0.983	0.641634	0.52843	0.779088	6.39966e-06	rs12667569:10866687:T:G		rs61441698	G	0.193	0.9	1.99148	1.49854	2.64657	2.77481e-06	rs61441698:5598207:A:G
	rs35008250	A	0.148	0.959	1.67129	1.316	2.1225	6.44128e-06	rs35008250		rs17454451	C	0.184	0.913	1.98885	1.49609	2.64391	3.0557e-06	rs17454451:5603275:T:C
	rs988096	T	0.637	0.994	1.56194	1.2855	1.89782	6.4488e-06	rs988096:72998372:C:T		rs79884728	G	0.064	0.953	2.82311	1.85344	4.30008	3.06895e-06	rs79884728:208316753:A:G
	rs112763245	T	0.085	0.972	0.465811	0.334429	0.648807	7.51604e-06	rs112763245:41396562:C:T		rs917541	T	0.513	1	1.73138	1.36854	2.19042	3.12579e-06	rs917541
	rs72661581	C	0.085	0.972	0.465836	0.334449	0.648837	7.52357e-06	rs72661581:41396596:G:C		rs7827377	T	0.192	0.898	1.9874	1.49449	2.64288	3.13958e-06	rs7827377:5596711:C:T
	rs17259957	G	0.343	0.964	0.637366	0.521677	0.778709	9.61966e-06	rs17259957:14705790:C:G		rs917540	A	0.513	0.999	1.73068	1.36752	2.19027	3.29617e-06	rs917540:14921178:G:A
											rs35715674	T	0.513	0.998	1.72652	1.36406	2.18529	3.70007e-06	rs35715674:14920799:C:T
											rs71549828	CGT	0.484	0.754	0.533456	0.406396	0.700241	3.90221e-06	rs71549828:23868218:C:CGT
											rs11396883	CA	0.224	0.942	1.85211	1.42778	2.40254	4.44542e-06	rs11396883:156956329:C:CA
											rs2048574	A	0.806	0.931	0.513184	0.387431	0.679755	4.6124e-06	rs2048574:5629325:G:A
											rs60184362	A	0.514	0.997	1.71605	1.35619	2.17139	4.64372e-06	rs60184362:14920521:AT:A
											rs57937752	A	0.828	0.927	2.26232	1.55154	3.29872	4.90809e-06	rs57937752:48538076:G:A
											rs797036221	ACG	0.828	0.927	2.26229	1.55152	3.29868	4.90918e-06	10:48538078:A:ACG
											rs11747382	C	0.218	0.998	1.82829	1.4149	2.36246	5.13485e-06	rs11747382:156953740:T:C
											rs11742401	T	0.218	0.997	1.82832	1.41491	2.36251	5.13546e-06	rs11742401:156953340:C:T
											rs11745822	T	0.218	0.998	1.8282	1.41483	2.36234	5.14443e-06	rs11745822:156953412:A:T
											rs7721142	G	0.219	0.996	1.82808	1.41455	2.3625	5.21404e-06	rs7721142:156952408:C:G
											rs2902556	A	0.218	0.998	1.82733	1.4142	2.36114	5.22057e-06	rs2902556:156957416:G:A
											rs1035434	T	0.218	0.988	1.83404	1.41682	2.37412	5.32844e-06	rs1035434:156959973:C:T
											rs11465280	A	0.218	0.995	1.82812	1.41401	2.3635	5.38785e-06	rs11465280:156958532:G:A
											rs4669994	C	0.554	0.986	0.571447	0.44763	0.729513	5.41886e-06	rs4669994:14656919:T:C
											rs2527120	C	0.608	0.914	0.565628	0.441158	0.725216	5.96677e-06	rs2527120:5594132:G:C
											rs6735392	C	0.549	0.985	0.573437	0.449316	0.731846	6.03036e-06	rs6735392:14659074:T:C
											rs10090958	C	0.809	0.926	0.516549	0.389482	0.685071	6.35619e-06	rs10090958:5627584:T:C
											rs74582045	T	0.846	0.466	0.493972	0.366825	0.665191	6.60945e-06	rs74582045
											rs73185676	G	0.188	0.904	1.93874	1.45886	2.57648	6.8563e-06	rs73185676:5602663:C:G
											rs6745064	A	0.549	0.984	0.575771	0.45102	0.735028	7.23346e-06	rs6745064:14658959:G:A
											rs10195150	T	0.519	0.98	0.576729	0.45156	0.736595	7.60601e-06	rs10195150:14653846:C:T
											rs7565739	C	0.477	1	0.581413	0.456285	0.740855	7.81986e-06	rs7565739
											rs73185678	T	0.188	0.906	1.93165	1.45301	2.56795	7.88446e-06	rs73185678:5603681:C:T
											rs12988267	T	0.551	0.985	0.577837	0.452717	0.737538	8.24244e-06	rs12988267:14660421:A:T
											rs73187704	T	0.175	0.93	1.94944	1.45976	2.6034	8.81006e-06	rs73187704:5613019:C:T

## Sheet: Tube feeding 6 months
	Supplementary Table 3
	rsID	Effect allele	Frequency	Imputation quality	OR	Lower 95% CI	Upper 95% CI	P-value	OncoArray ID
	rs11326256	G	0.873	0.943	8.51867	2.63009	27.5913	5.07563e-07	12:81279983:GT:G
	rs2133949	G	0.108	0.998	2.9216	1.94588	4.38656	1.04102e-06	rs2133949:96527029:A:G
	rs3104891	G	0.108	1	2.91987	1.94473	4.38398	1.05176e-06	chr8_96524316_G_T
	rs1500904	G	0.108	0.99	2.92312	1.94524	4.39256	1.08463e-06	rs1500904:96531760:A:G
	rs6027068	C	0.059	0.988	0	0	Inf	1.96641e-06	rs6027068:58315732:T:C
	rs10979340	A	0.213	0.973	2.53701	1.73613	3.70735	2.60607e-06	rs10979340:111156386:G:A
	rs6477644	A	0.211	0.996	2.50363	1.72106	3.64202	2.74127e-06	rs6477644:111152401:G:A
	rs10816666	C	0.211	1	2.49304	1.71522	3.62357	2.90684e-06	rs10816666
	rs150796064	A	0.882	0.99	7.50891	2.32185	24.284	2.9232e-06	12:81298969:ATT:A
	rs1795501	G	0.118	1	0.136283	0.0428113	0.433837	2.96783e-06	12:81267522:C:G
	rs1795502	C	0.118	1	0.136283	0.0428113	0.433837	2.96783e-06	12:81267673:A:C
	rs1795504	C	0.882	1	7.33766	2.30502	23.3583	2.96783e-06	12:81268932:G:C
	rs1520806	G	0.882	1	7.33297	2.30434	23.3353	2.97598e-06	rs1520806
	rs1795505	C	0.882	1	7.33377	2.30444	23.3394	2.97666e-06	12:81268996:G:C
	rs1795503	C	0.882	1	7.33341	2.30437	23.3377	2.97735e-06	12:81268771:T:C
	rs1920992	C	0.882	1	7.33341	2.30437	23.3377	2.97735e-06	12:81269582:T:C
	rs2682807	G	0.882	1	7.33348	2.30438	23.3381	2.97755e-06	12:81270686:A:G
	rs2701272	T	0.882	1	7.3337	2.30444	23.3389	2.97787e-06	12:81271110:A:T
	rs2701273	C	0.882	1	7.3337	2.30444	23.3389	2.97787e-06	12:81271118:T:C
	rs1716548	G	0.882	1	7.33363	2.3044	23.3388	2.9779e-06	12:81271536:A:G
	rs8059684	C	0.262	0.453	3.43336	2.06141	5.7184	3.02051e-06	rs8059684:90235646:T:C
	rs202089536	T	0.882	0.994	7.43903	2.30731	23.9843	3.10349e-06	12:81293548:TC:T
	rs1920987	T	0.882	0.996	7.37651	2.2998	23.6598	3.18884e-06	12:81291885:G:T
	rs1163663	C	0.882	0.996	7.37651	2.2998	23.6598	3.18884e-06	12:81291896:A:C
	rs1163662	A	0.882	0.995	7.37643	2.29977	23.6596	3.18905e-06	12:81291927:G:A
	rs1795506	C	0.882	0.999	7.33495	2.29492	23.4437	3.23434e-06	12:81272054:T:C
	rs1795507	C	0.882	0.999	7.33502	2.29493	23.4441	3.23457e-06	12:81272539:T:C
	rs1356960	C	0.882	0.999	7.33509	2.29494	23.4445	3.23479e-06	12:81273016:A:C
	rs1356961	G	0.882	0.999	7.33517	2.29496	23.4447	3.23484e-06	12:81273059:T:G
	rs1356962	G	0.882	0.999	7.33517	2.29495	23.4448	3.2349e-06	12:81273148:A:G
	rs1163670	A	0.882	0.999	7.33524	2.29496	23.4452	3.23513e-06	12:81273650:T:A
	rs1163671	T	0.882	0.999	7.33524	2.29495	23.4453	3.23518e-06	12:81273749:A:T
	rs1163673	C	0.882	0.999	7.33539	2.29496	23.4461	3.2357e-06	12:81274908:A:C
	rs1163674	C	0.882	0.999	7.33553	2.29498	23.4468	3.23611e-06	12:81275688:A:C
	rs1178773	G	0.882	0.999	7.33553	2.29498	23.4469	3.23617e-06	12:81275832:A:G
	rs1184776	G	0.882	0.998	7.33583	2.29501	23.4484	3.23701e-06	12:81274065:A:G
	rs1163676	T	0.882	0.998	7.33583	2.295	23.4485	3.23713e-06	12:81277746:C:T
	rs1163677	T	0.882	0.998	7.33583	2.295	23.4485	3.23713e-06	12:81277763:G:T
	rs1163678	A	0.882	0.998	7.3359	2.29502	23.4488	3.23719e-06	12:81277912:G:A
	rs1631930	G	0.882	0.998	7.33612	2.29502	23.4502	3.23818e-06	12:81279795:A:G
	rs2682810	C	0.882	0.998	7.33612	2.29502	23.4502	3.23818e-06	12:81279808:T:C
	rs2682811	A	0.882	0.998	7.33619	2.29503	23.4505	3.2383e-06	12:81280000:G:A
	rs71309555	GA	0.882	0.998	7.33619	2.29503	23.4506	3.23843e-06	12:81280273:G:GA
	rs1851097	G	0.882	0.998	7.33627	2.29503	23.451	3.23862e-06	12:81280657:A:G
	rs1163679	C	0.882	0.998	7.33634	2.29504	23.4513	3.23881e-06	12:81280958:T:C
	rs1163680	G	0.882	0.998	7.33634	2.29504	23.4513	3.23881e-06	12:81281005:A:G
	rs1163681	G	0.882	0.998	7.33656	2.29506	23.4526	3.23959e-06	12:81282392:A:G
	rs1163682	A	0.882	0.998	7.33671	2.29507	23.4534	3.24012e-06	12:81283370:C:A
	rs1163666	A	0.882	0.997	7.36604	2.29558	23.6361	3.27427e-06	12:81288691:G:A
	rs9328253	C	0.056	0.901	4.10108	2.37146	7.0922	3.33448e-06	rs9328253:4482252:T:C
	rs1163661	A	0.882	0.998	7.32161	2.28836	23.4255	3.40721e-06	12:81293084:C:A
	rs1716539	G	0.882	0.997	7.32307	2.28853	23.4331	3.40927e-06	12:81294926:A:G
	rs1184775	A	0.882	0.998	7.32007	2.28813	23.418	3.40965e-06	12:81292399:T:A
	rs1178772	C	0.882	0.998	7.31919	2.288	23.4137	3.41162e-06	12:81292222:T:C
	rs1716540	G	0.882	0.997	7.32175	2.28834	23.4267	3.41178e-06	12:81294675:A:G
	rs2682813	T	0.882	0.998	7.31985	2.28809	23.417	3.41242e-06	12:81293298:C:T
	rs35213072	AT	0.882	0.997	7.32212	2.28839	23.4285	3.41244e-06	12:81295319:A:AT
	rs1074172	G	0.882	0.997	7.32476	2.28871	23.4421	3.413e-06	12:81296950:T:G
	rs1163667	C	0.882	0.998	7.31363	2.28727	23.3856	3.4151e-06	12:81287822:A:C
	rs7486613	G	0.882	0.997	7.32373	2.28857	23.4369	3.41516e-06	12:81296911:A:G
	rs1163684	C	0.882	0.998	7.31275	2.28718	23.3809	3.41553e-06	12:81285312:T:C
	rs1163683	G	0.882	0.998	7.31268	2.28716	23.3806	3.41568e-06	12:81285236:A:G
	rs2682814	A	0.882	0.997	7.32102	2.28822	23.4232	3.41613e-06	12:81295897:T:A
	rs1163668	T	0.882	0.998	7.31305	2.28719	23.3827	3.4168e-06	12:81287533:C:T
	rs1920989	C	0.882	0.998	7.31305	2.28719	23.3827	3.4168e-06	12:81287965:T:C
	rs192988	C	0.882	0.998	7.31305	2.28719	23.3827	3.4168e-06	12:81288123:T:C
	rs1163665	G	0.882	0.998	7.31305	2.28719	23.3827	3.41685e-06	12:81289860:A:G
	rs1182781	A	0.882	0.998	7.31305	2.28718	23.3828	3.41691e-06	12:81290974:G:A
	rs1185115	A	0.882	0.998	7.31305	2.28718	23.3828	3.41691e-06	12:81291099:G:A
	rs6956343	T	0.16	0.786	2.83375	1.86275	4.3109	3.57455e-06	rs6956343:5291400:C:T
	rs55833421	A	0.161	0.785	2.82868	1.85852	4.30526	3.7703e-06	rs55833421:5290788:G:A
	rs1795517	G	0.882	0.974	7.36081	2.29625	23.5957	3.82151e-06	12:81300271:A:G
	rs66515911	T	0.884	0.99	7.33612	2.27453	23.6614	3.97471e-06	12:81293549:C:T
	rs1716549	T	0.882	0.995	7.08174	2.25489	22.241	4.15181e-06	12:81272566:G:T
	rs1716550	T	0.882	0.995	7.08174	2.25489	22.241	4.15181e-06	12:81272567:A:T
	rs1163685	G	0.883	0.957	7.43063	2.30716	23.9317	4.15287e-06	12:81300834:C:G
	rs12194008	A	0.072	0.995	2.06765e-93	0	Inf	4.15853e-06	rs12194008:72359600:G:A
	rs2484589	A	0.147	1	0.177295	0.066002	0.476251	4.36294e-06	rs2484589
	rs1163587	A	0.882	0.957	7.26676	2.31053	22.8544	4.50233e-06	12:81301209:T:A
	rs2056631	A	0.725	0.995	0.430761	0.301432	0.61558	4.55851e-06	rs2056631:145723045:G:A
	rs1525439	C	0.725	0.995	0.430761	0.301432	0.61558	4.55851e-06	rs1525439:145723207:T:C
	rs276984	T	0.423	1	2.29934	1.59775	3.30902	4.60405e-06	rs276984
	rs1163686	G	0.883	0.958	7.31963	2.31042	23.1893	4.60688e-06	12:81301005:C:G
	rs55859346	C	0.159	0.789	2.79586	1.83797	4.25298	4.93532e-06	rs55859346:5289502:G:C
	rs3104889	C	0.128	0.998	2.62127	1.77054	3.88077	5.03001e-06	rs3104889:96524641:T:C
	rs12703875	T	0.285	0.99	0.365332	0.225199	0.592664	5.19851e-06	rs12703875:146688107:C:T
	rs372948175	A	0.127	0.79	2.99418	1.91808	4.67399	5.28724e-06	rs372948175:5282220:AAG:A
	rs11770660	T	0.159	0.79	2.78643	1.83172	4.23873	5.30862e-06	rs11770660:5289266:C:T
	rs77550392	T	0.063	0.905	2.4191e-07	3.80036e-19	153986	5.33152e-06	rs77550392:22079012:C:T
	rs1163675	T	0.869	0.973	5.86428	2.1497	15.9975	5.62961e-06	12:81276156:C:T
	rs11981516	G	0.161	0.795	2.75272	1.81474	4.1755	5.92193e-06	rs11981516:5284143:C:G
	rs6027071	A	0.059	0.99	0	0	Inf	6.48186e-06	rs6027071:58316486:T:A
	rs749556	T	0.641	0.966	2.51383	1.62987	3.8772	6.54499e-06	rs749556:25272422:C:T
	rs6128676	T	0.059	0.989	0	0	Inf	6.84915e-06	rs6128676:58316564:C:T
	rs34387757	GCAGA	0.748	0.963	0.42447	0.293341	0.614214	7.2969e-06	rs34387757:145719821:G:GCAGA
	rs10979334	A	0.217	0.996	2.40015	1.65085	3.48955	7.40709e-06	rs10979334:111143339:T:A
	rs151203088	C	0.099	0.908	3.20451	1.98928	5.16213	7.57358e-06	rs151203088:19722903:A:C
	rs1163669	C	0.883	0.931	6.77209	2.23709	20.5004	7.70912e-06	12:81303150:T:C
	rs2124993	T	0.055	0.929	3.71246e-07	5.0855e-19	271014	7.78232e-06	rs2124993:102708087:C:T
	rs11289890	G	0.547	0.998	2.27597	1.55996	3.32062	7.91832e-06	rs11289890:26358158:GT:G
	rs1517770	G	0.716	0.976	0.441859	0.309717	0.630379	7.94321e-06	rs1517770:145741539:A:G
	rs854383	T	0.644	0.982	2.47534	1.61054	3.80449	7.95795e-06	rs854383:25271349:C:T
	rs62407670	G	0.068	0.982	0.000117386	7.71672e-16	1.78567e+07	8.09093e-06	rs62407670:72423222:A:G
	rs17666495	T	0.549	0.994	2.27949	1.56075	3.32922	8.10314e-06	rs17666495:26350551:G:T
	rs35177483	C	0.549	0.994	2.27943	1.56069	3.32917	8.11485e-06	rs35177483:26350495:T:C
	rs34474695	A	0.549	0.994	2.27943	1.56069	3.32917	8.11485e-06	rs34474695:26350521:G:A
	rs34457588	T	0.549	0.994	2.27943	1.56069	3.32917	8.11485e-06	rs34457588:26350528:C:T
	rs854380	A	0.642	0.986	2.46066	1.60513	3.77218	8.11675e-06	rs854380:25270335:G:A
	rs6062446	G	0.119	1	2.71091	1.78976	4.10618	8.16884e-06	rs6062446
	rs6464715	G	0.748	0.978	0.42901	0.29714	0.619404	8.28937e-06	rs6464715:145720137:A:G
	rs854379	A	0.642	0.986	2.45643	1.60291	3.76444	8.33201e-06	rs854379:25270158:G:A
	rs10979333	A	0.218	0.996	2.38687	1.64201	3.46962	8.33259e-06	rs10979333:111143170:G:A
	rs148724096	G	0.285	0.991	0.376314	0.233301	0.606993	8.36983e-06	rs148724096:146688308:GATATAGTATTTGAA:G
	rs11117460	T	0.55	0.988	0.441924	0.305646	0.638964	8.37618e-06	rs11117460:86199031:C:T
	rs11410411	CA	0.464	0.835	2.35686	1.59379	3.48525	8.59752e-06	rs11410411:228621994:C:CA
	rs7921390	T	0.548	0.996	2.26782	1.55469	3.30807	8.61128e-06	rs7921390:26406216:C:T
	rs35171493	A	0.547	0.992	2.26203	1.55254	3.29574	8.63367e-06	rs35171493:26351154:AT:A
	rs146358795	ATTAT	0.158	0.796	2.721	1.78979	4.13671	8.69851e-06	rs146358795:5285329:A:ATTAT
	rs34832963	A	0.549	0.997	2.26774	1.55383	3.30966	8.86231e-06	rs34832963:26376526:G:A
	rs12247598	A	0.549	0.998	2.26332	1.55154	3.30163	9.08642e-06	rs12247598:26371625:G:A
	rs1546702	C	0.549	0.997	2.26156	1.55049	3.29873	9.22264e-06	rs1546702:26375526:T:C
	rs7906251	G	0.549	0.997	2.26156	1.55049	3.29873	9.22289e-06	rs7906251:26376093:A:G
	rs11812518	G	0.549	0.997	2.26156	1.55049	3.29873	9.22315e-06	rs11812518:26376879:A:G
	rs686377	T	0.522	0.947	2.30204	1.56895	3.37767	9.23462e-06	rs686377:41508176:A:T
	rs66810686	A	0.642	0.988	2.4401	1.59423	3.73476	9.23862e-06	rs66810686:25269003:ATTT:A
	rs2176937	G	0.549	0.997	2.26152	1.55043	3.29874	9.24121e-06	rs2176937:26375137:A:G
	rs34443692	T	0.548	0.993	2.25809	1.5491	3.29157	9.33219e-06	rs34443692:26351168:C:T
	rs11014951	C	0.549	0.997	2.26016	1.54953	3.2967	9.38134e-06	rs11014951:26372241:G:C
	rs12785116	T	0.55	0.999	2.25909	1.54887	3.29496	9.44712e-06	rs12785116:26355272:C:T
	rs12775359	C	0.548	0.996	2.25604	1.54792	3.28809	9.50962e-06	rs12775359:26351140:T:C
	rs12252825	A	0.549	0.999	2.25714	1.54801	3.29112	9.53169e-06	rs12252825:26361311:C:A
	rs12267071	T	0.549	0.999	2.25714	1.54801	3.29112	9.53169e-06	rs12267071:26361324:G:T
	rs854377	C	0.642	0.989	2.43386	1.59096	3.72332	9.5991e-06	rs854377:25268337:A:C
	rs201508010	A	0.549	0.999	2.25689	1.5477	3.29105	9.60512e-06	rs201508010:26362573:AATAATG:A
	rs77873717	G	0.546	0.991	2.25822	1.54855	3.29311	9.62617e-06	rs77873717:26349103:A:G
	rs79944150	A	0.546	0.991	2.25822	1.54855	3.29311	9.62617e-06	rs79944150:26349131:T:A
	rs71492526	A	0.547	0.992	2.26347	1.55024	3.30483	9.64648e-06	rs71492526:26349003:G:A
	rs71492527	C	0.547	0.992	2.26347	1.55024	3.30483	9.64648e-06	rs71492527:26349013:T:C
	rs71492528	T	0.547	0.992	2.26347	1.55024	3.30483	9.64648e-06	rs71492528:26349044:C:T
	rs138791981	A	0.55	1	2.25656	1.54741	3.2907	9.6579e-06	rs138791981:26362591:ATAAAT:A
	rs12247347	G	0.548	0.996	2.26554	1.55088	3.30952	9.68488e-06	rs12247347:26449358:T:G
	rs34622062	TA	0.55	1	2.25575	1.5469	3.28942	9.73518e-06	rs34622062:26353482:T:TA
	rs1521030	G	0.55	1	2.25538	1.54672	3.28872	9.75143e-06	rs1521030:26353751:A:G
	rs11598844	G	0.55	0.999	2.25627	1.54701	3.29069	9.75618e-06	rs11598844:26369526:A:G
	rs187125905	AT	0.549	0.999	2.25539	1.5467	3.28881	9.7667e-06	rs187125905:26374115:A:AT
	rs1521032	A	0.55	1	2.25485	1.54643	3.28779	9.78964e-06	rs1521032:26353592:G:A
	rs7096274	A	0.55	1	2.25484	1.54641	3.28781	9.79416e-06	rs7096274:26358565:G:A
	rs7084483	C	0.55	1	2.25484	1.54641	3.28781	9.79416e-06	rs7084483:26358574:T:C
	rs11593128	A	0.55	1	2.25475	1.54635	3.28765	9.80188e-06	rs11593128:26352952:C:A
	rs61849343	T	0.55	1	2.25475	1.54635	3.28765	9.80188e-06	rs61849343:26353195:C:T
	rs61849344	T	0.55	1	2.25475	1.54635	3.28765	9.80188e-06	rs61849344:26353247:G:T
	rs11595393	G	0.55	1	2.25475	1.54635	3.28765	9.80188e-06	rs11595393:26353331:A:G
	rs7097468	A	0.55	1	2.25475	1.54635	3.28765	9.80188e-06	rs7097468:26353396:G:A
	rs1521031	G	0.55	1	2.25475	1.54635	3.28765	9.80188e-06	rs1521031:26353676:C:G
	rs1521029	C	0.55	1	2.25475	1.54635	3.28765	9.80188e-06	rs1521029:26353844:G:C
	rs10828945	A	0.55	1	2.25475	1.54635	3.28765	9.80188e-06	rs10828945:26353996:C:A
	rs10828946	T	0.55	1	2.25475	1.54635	3.28765	9.80188e-06	rs10828946:26354101:G:T
	rs11014944	T	0.55	1	2.25475	1.54635	3.28765	9.80188e-06	rs11014944:26354193:C:T
	rs11014945	T	0.55	1	2.25475	1.54635	3.28765	9.80188e-06	rs11014945:26354234:C:T
	rs11014947	C	0.55	1	2.25475	1.54635	3.28765	9.80188e-06	rs11014947:26354632:T:C
	rs11014948	C	0.55	1	2.25475	1.54635	3.28765	9.80188e-06	rs11014948:26354654:T:C
	rs11593320	G	0.55	1	2.25475	1.54635	3.28765	9.80188e-06	rs11593320:26354756:A:G
	rs12761327	G	0.55	1	2.25475	1.54635	3.28765	9.80188e-06	rs12761327:26355099:A:G
	rs12569363	T	0.55	1	2.25475	1.54635	3.28765	9.80188e-06	rs12569363:26355341:C:T
	rs12570534	G	0.55	1	2.25475	1.54635	3.28765	9.80188e-06	rs12570534:26355576:A:G
	rs3824705	C	0.55	1	2.25475	1.54635	3.28765	9.80188e-06	rs3824705:26355721:T:C
	rs3824704	G	0.55	1	2.25475	1.54635	3.28765	9.80188e-06	rs3824704:26355734:A:G
	rs3824703	A	0.55	1	2.25475	1.54635	3.28765	9.80188e-06	rs3824703:26355771:C:A
	rs3824702	T	0.55	1	2.25475	1.54635	3.28765	9.80188e-06	rs3824702:26355862:G:T
	rs3824701	G	0.55	1	2.25475	1.54635	3.28765	9.80188e-06	rs3824701:26355872:A:G
	rs3824700	A	0.55	1	2.25475	1.54635	3.28765	9.80188e-06	rs3824700
	rs3824698	T	0.55	1	2.25475	1.54635	3.28765	9.80188e-06	rs3824698:26356014:C:T
	rs3824697	G	0.55	1	2.25475	1.54635	3.28765	9.80188e-06	rs3824697:26356015:A:G
	rs3824695	T	0.55	1	2.25475	1.54635	3.28765	9.80188e-06	rs3824695:26356066:C:T
	rs61846589	T	0.55	1	2.25475	1.54635	3.28765	9.80188e-06	rs61846589:26356194:A:T
	rs34834344	C	0.55	1	2.25475	1.54635	3.28765	9.80188e-06	rs34834344:26356442:T:C
	rs35910374	AT	0.55	1	2.25475	1.54635	3.28765	9.80188e-06	rs35910374:26356611:A:AT
	rs34879813	C	0.55	1	2.25475	1.54635	3.28765	9.80188e-06	rs34879813:26356626:G:C
	rs12773856	T	0.55	1	2.25475	1.54635	3.28765	9.80188e-06	rs12773856:26356935:C:T
	rs12772553	T	0.55	1	2.25475	1.54635	3.28765	9.80188e-06	rs12772553:26357057:G:T
	rs12773390	C	0.55	1	2.25475	1.54635	3.28765	9.80188e-06	rs12773390:26357398:G:C
	rs3817421	C	0.55	1	2.25475	1.54635	3.28765	9.80188e-06	rs3817421:26357625:T:C
	rs35379457	T	0.55	1	2.25475	1.54635	3.28765	9.80188e-06	rs35379457:26357747:C:T
	rs3817418	G	0.55	1	2.25475	1.54635	3.28765	9.80188e-06	rs3817418:26357971:A:G
	rs7095515	C	0.55	1	2.25475	1.54635	3.28765	9.80188e-06	rs7095515:26358001:G:C
	rs7095982	C	0.55	1	2.25475	1.54635	3.28765	9.80188e-06	rs7095982:26358373:G:C
	rs12248210	G	0.55	1	2.25475	1.54635	3.28765	9.80188e-06	rs12248210:26358698:C:G
	rs3758444	C	0.55	1	2.25475	1.54635	3.28765	9.80188e-06	rs3758444:26358872:T:C
	rs3758443	A	0.55	1	2.25475	1.54635	3.28765	9.80188e-06	rs3758443:26358913:G:A
	rs3758441	G	0.55	1	2.25475	1.54635	3.28765	9.80188e-06	rs3758441:26359180:T:G
	rs3834403	TA	0.55	1	2.25475	1.54635	3.28765	9.80188e-06	rs3834403:26359200:T:TA
	rs12770618	T	0.55	1	2.25475	1.54635	3.28765	9.80188e-06	rs12770618:26359854:A:T
	rs12768879	A	0.55	1	2.25475	1.54635	3.28765	9.80188e-06	rs12768879:26360012:G:A
	rs12776584	C	0.55	1	2.25475	1.54635	3.28765	9.80188e-06	rs12776584:26360127:T:C
	rs12770526	T	0.55	1	2.25475	1.54635	3.28765	9.80188e-06	rs12770526:26360165:C:T
	rs12771414	G	0.55	1	2.25475	1.54635	3.28765	9.80188e-06	rs12771414:26360192:A:G
	rs4378287	A	0.55	1	2.25475	1.54635	3.28765	9.80188e-06	rs4378287:26360319:G:A
	rs4313469	A	0.55	1	2.25475	1.54635	3.28765	9.80188e-06	rs4313469:26360374:G:A
	rs4581343	A	0.55	1	2.25475	1.54635	3.28765	9.80188e-06	rs4581343:26360415:C:A
	rs4581344	A	0.55	1	2.25475	1.54635	3.28765	9.80188e-06	rs4581344:26360446:C:A
	rs4548528	G	0.55	1	2.25475	1.54635	3.28765	9.80188e-06	rs4548528:26360745:T:G
	rs56011042	G	0.55	1	2.25475	1.54635	3.28765	9.80188e-06	rs56011042:26360831:C:G
	rs56403024	T	0.55	1	2.25475	1.54635	3.28765	9.80188e-06	rs56403024:26360835:C:T
	rs58759321	G	0.55	1	2.25475	1.54635	3.28765	9.80188e-06	rs58759321:26360968:GACCCTCTTC:G
	rs59075175	G	0.55	1	2.25475	1.54635	3.28765	9.80188e-06	rs59075175:26360999:C:G
	rs58217723	C	0.55	1	2.25475	1.54635	3.28765	9.80188e-06	rs58217723:26361124:T:C
	rs59764643	G	0.55	1	2.25475	1.54635	3.28765	9.80188e-06	rs59764643:26361230:A:G
	rs12253015	T	0.55	1	2.25475	1.54635	3.28765	9.80188e-06	rs12253015:26361599:C:T
	rs12263561	A	0.55	1	2.25475	1.54635	3.28765	9.80188e-06	rs12263561:26361686:T:A
	rs12263812	C	0.55	1	2.25475	1.54635	3.28765	9.80188e-06	rs12263812:26362090:T:C
	rs12262265	G	0.55	1	2.25475	1.54635	3.28765	9.80188e-06	rs12262265:26362097:A:G
	rs61840796	T	0.55	1	2.25475	1.54635	3.28765	9.80188e-06	rs61840796:26362470:C:T
	rs61840797	G	0.55	1	2.25475	1.54635	3.28765	9.80188e-06	rs61840797:26362611:A:G
	rs61840798	A	0.55	1	2.25475	1.54635	3.28765	9.80188e-06	rs61840798:26362731:G:A
	rs12766929	G	0.55	1	2.25475	1.54635	3.28765	9.80188e-06	rs12766929:26362772:A:G
	rs7074453	G	0.55	1	2.25475	1.54635	3.28765	9.80188e-06	rs7074453:26363539:T:G
	rs66657341	T	0.55	1	2.25475	1.54635	3.28765	9.80229e-06	rs66657341:26362271:C:T
	rs67216996	A	0.55	1	2.25475	1.54635	3.28765	9.80229e-06	rs67216996:26362326:G:A
	rs7097387	T	0.55	1	2.25474	1.54635	3.28765	9.80273e-06	rs7097387:26358634:C:T
	rs12785093	T	0.55	1	2.25473	1.54634	3.28763	9.8037e-06	rs12785093:26355227:C:T
	rs12761590	G	0.55	1	2.25473	1.54634	3.28763	9.8037e-06	rs12761590:26355230:A:G
	rs7916320	A	0.55	1	2.25499	1.54642	3.28821	9.80396e-06	rs7916320:26381812:C:A
	rs150324409	T	0.55	0.998	2.25666	1.54699	3.29189	9.80484e-06	rs150324409:26388734:C:T
	rs55752594	T	0.55	1	2.25472	1.54633	3.28762	9.80616e-06	rs55752594:26361160:C:T
	rs11014946	T	0.55	1	2.25475	1.54635	3.28768	9.80747e-06	rs11014946:26354345:A:T
	rs7073081	C	0.55	1	2.2547	1.54632	3.2876	9.80768e-06	rs7073081:26368480:T:C
	rs12775421	G	0.55	1	2.25472	1.54633	3.28763	9.80824e-06	rs12775421:26357338:A:G
	rs7477386	A	0.55	1	2.25472	1.54633	3.28763	9.80824e-06	rs7477386:26357559:G:A
	rs35636005	A	0.55	1	2.25472	1.54633	3.28763	9.80824e-06	rs35636005:26357573:G:A
	rs3817419	T	0.55	1	2.25469	1.54632	3.28757	9.80825e-06	rs3817419:26357820:C:T
	rs3824696	T	0.55	1	2.25472	1.54633	3.28764	9.80956e-06	rs3824696:26356037:C:T
	rs3817417	G	0.55	1	2.25472	1.54632	3.28763	9.81e-06	rs3817417:26358110:A:G
	rs7095668	T	0.55	1	2.25472	1.54632	3.28763	9.81e-06	rs7095668:26358141:G:T
	rs12767114	G	0.55	1	2.2547	1.54632	3.28761	9.81132e-06	rs12767114:26362834:A:G
	rs34192722	GA	0.549	0.999	2.2562	1.54689	3.29075	9.81783e-06	rs34192722:26347869:G:GA
	rs7894273	G	0.55	1	2.25488	1.54629	3.28818	9.84105e-06	rs7894273:26384138:C:G
	rs12781231	G	0.549	0.998	2.2588	1.54771	3.29659	9.86283e-06	rs12781231:26349368:A:G
	rs12781392	C	0.549	0.998	2.2588	1.54771	3.29659	9.86283e-06	rs12781392:26349406:A:C
	rs12780744	A	0.549	0.998	2.2588	1.54771	3.29659	9.86283e-06	rs12780744:26349473:C:A
	rs1185536	T	0.883	0.925	6.52976	2.1944	19.4302	9.90791e-06	12:81303862:C:T
	rs35321191	G	0.549	0.997	2.25381	1.54583	3.28602	9.93788e-06	rs35321191:26349927:A:G
	rs35221748	A	0.549	0.997	2.25369	1.54578	3.28579	9.94403e-06	rs35221748:26349944:G:A
	rs12269051	A	0.55	1	2.25384	1.54563	3.28656	9.94665e-06	rs12269051:26362217:G:A
	rs12262336	C	0.55	1	2.25384	1.54563	3.28656	9.94665e-06	rs12262336:26362226:A:C
	rs12263885	C	0.55	1	2.25384	1.54563	3.28656	9.94665e-06	rs12263885:26362228:T:C
	rs58595215	T	0.549	0.997	2.25362	1.54573	3.28569	9.95153e-06	rs58595215:26349880:C:T
	rs80291920	G	0.549	0.999	2.25426	1.54564	3.28774	9.96044e-06	rs80291920:26388552:A:G

## Sheet: STAT scores
	Supplementary Table 3
	STATacute									STATlate									STATglobal
	rsID	Effect allele	Frequency	Imputationquality	B coeficient	Standard error	Pvalue	OncoArray ID		rsID	Effect allele	Frequency	Imputationquality	B coeficient	Standard error	Pvalue	OncoArray ID		rsID	Effect allele	Frequency	Imputationquality	B coeficient	Standard error	Pvalue	OncoArray ID
	rs448138	T	0.177	0.989	-0.243724	0.044546	5.49831e-08	rs448138:5487824:C:T		rs76710855	T	0.052	0.883	0.496703	0.0969755	3.56386e-07	rs76710855:37912969:A:T		rs112504195	A	0.17	0.936	0.255129	0.0465142	5.09752e-08	rs112504195:71973772:AT:A
	rs66528942	C	0.18	0.995	-0.238559	0.0442931	8.76316e-08	rs66528942:5488112:CCATGTGTGTGG:C		rs112504195	A	0.17	0.936	0.250752	0.0499742	6.08928e-07	rs112504195:71973772:AT:A		rs409548	C	0.18	1	-0.22844	0.0432376	1.52017e-07	chr6_5488334_C_T
	rs395394	G	0.18	0.994	-0.238576	0.0443309	8.96494e-08	rs395394:5488017:A:G		rs78877426	T	0.058	0.954	0.428631	0.0860899	7.41102e-07	rs78877426:37981831:C:T		rs66528942	C	0.18	0.995	-0.228669	0.0433936	1.63532e-07	rs66528942:5488112:CCATGTGTGTGG:C
	rs395378	G	0.18	0.994	-0.238575	0.0443364	8.99829e-08	rs395378:5488004:A:G		rs202087589	C	0.05	0.6	0.542631	0.112787	1.70808e-06	rs202087589:4263788:T:C		rs395394	G	0.18	0.994	-0.22847	0.0434324	1.71816e-07	rs395394:5488017:A:G
	rs409548	C	0.18	1	-0.237104	0.0441433	9.48742e-08	chr6_5488334_C_T		rs75902125	T	0.167	0.945	0.241759	0.0504892	1.90941e-06	rs75902125:71973245:C:T		rs395378	G	0.18	0.994	-0.228439	0.043438	1.73089e-07	rs395378:5488004:A:G
	rs408705	C	0.179	0.993	-0.237308	0.0443814	1.0812e-07	rs408705:5488038:T:C		rs75008679	C	0.167	0.946	0.241069	0.0504378	1.9932e-06	rs75008679:71972649:T:C		rs448138	T	0.177	0.989	-0.228878	0.0436586	1.88914e-07	rs448138:5487824:C:T
	rs9504413	G	0.162	0.995	-0.233984	0.0465643	5.84862e-07	rs9504413:5489228:C:G		rs12408664	A	0.063	0.863	-0.362099	0.0774077	3.2566e-06	rs12408664:32487672:G:A		rs408705	C	0.179	0.993	-0.226616	0.0434878	2.22996e-07	rs408705:5488038:T:C
	rs10223437	A	0.162	0.991	-0.234269	0.0466898	6.07338e-07	rs10223437:5489548:G:A		rs61120354	G	0.38	0.688	0.217137	0.0464431	3.29547e-06	rs61120354:14667494:GT:G		rs75902125	T	0.167	0.945	0.242103	0.0470135	3.07556e-07	rs75902125:71973245:C:T
	rs10223725	T	0.162	0.989	-0.234296	0.0467252	6.17373e-07	rs10223725:5489645:C:T		rs9881908	A	0.595	0.951	0.186935	0.0403959	4.13586e-06	rs9881908:7695065:G:A		rs75008679	C	0.167	0.946	0.241546	0.0469636	3.17963e-07	rs75008679:71972649:T:C
	rs34670959	T	0.162	0.983	-0.234326	0.0468763	6.68064e-07	rs34670959:5490069:G:T		rs144701974	T	0.213	0.981	0.212221	0.0461429	4.72905e-06	rs144701974:15703931:A:T		rs76710855	T	0.052	0.883	0.449011	0.0897795	6.59625e-07	rs76710855:37912969:A:T
	rs9504412	G	0.163	1	-0.232138	0.0464552	6.74156e-07	rs9504412		rs850791	A	0.907	0.895	-0.305069	0.0663848	4.8129e-06	rs850791:23936783:G:A		rs77669799	T	0.149	0.986	0.238781	0.047831	6.90741e-07	rs77669799:71924365:C:T
	rs35304975	T	0.162	0.982	-0.234351	0.046913	6.79614e-07	rs35304975:5490173:A:T		rs17742310	T	0.066	1	0.362135	0.079096	5.21408e-06	chr6_37547558_C_T		rs79869305	A	0.149	0.985	0.237484	0.0476015	7.01906e-07	rs79869305:71940003:G:A
	rs74816968	T	0.222	0.924	-0.21842	0.0442411	9.12313e-07	rs74816968:62411807:C:T		rs850819	A	0.907	0.902	-0.30065	0.0660788	5.9592e-06	rs850819:23939177:G:A		rs202087589	C	0.05	0.6	0.521838	0.105768	9.27099e-07	rs202087589:4263788:T:C
	rs12204376	G	0.176	0.915	-0.230054	0.0476468	1.56568e-06	rs12204376:5483754:A:G		rs419067	A	0.068	0.993	-0.327939	0.0723482	6.45258e-06	rs419067:59189063:G:A		rs78483368	G	0.149	0.986	0.229913	0.0476532	1.59344e-06	rs78483368:71941910:A:G
	rs34454236	G	0.166	0.986	-0.222812	0.0467877	2.16336e-06	rs34454236:5486785:A:G		rs311812	T	0.067	1	-0.326935	0.0721952	6.58278e-06	rs311812		rs150246412	AAAAT	0.149	0.981	0.229627	0.0477404	1.71365e-06	rs150246412:71918958:A:AAAAT
	rs3024656	A	0.282	0.894	0.199009	0.0419312	2.33936e-06	rs3024656:27369609:G:A		rs311828	G	0.083	0.999	-0.30148	0.0665845	6.60456e-06	rs311828:59174360:A:G		rs78877426	T	0.058	0.954	0.384908	0.0800762	1.74012e-06	rs78877426:37981831:C:T
	rs72740157	C	0.106	0.943	-0.28757	0.060666	2.40674e-06	rs72740157:195838525:T:C		rs418710	A	0.083	1	-0.301482	0.0665887	6.61244e-06	rs418710		rs1722821	A	0.473	1	0.164584	0.0345113	2.09273e-06	chr15_23956801_A_T
	rs56408247	G	0.259	0.921	-0.195821	0.0414329	2.57502e-06	rs56408247:62426750:A:G		rs429615	T	0.083	0.999	-0.301443	0.0665843	6.62135e-06	rs429615:59177445:C:T		rs75273129	C	0.149	0.983	0.227164	0.0477843	2.25118e-06	rs75273129:71914986:T:C
	rs10875554	C	0.871	0.962	0.251025	0.0533949	2.9034e-06	rs10875554:138847652:A:C		rs430798	C	0.083	0.999	-0.301455	0.0665874	6.62192e-06	rs430798:59178823:A:C		rs79185181	G	0.149	0.993	0.226462	0.0477249	2.34917e-06	rs79185181:71952840:C:G
	rs111595731	A	0.106	0.944	-0.285162	0.0606866	2.93671e-06	rs111595731:195837857:C:A		rs35190062	A	0.083	0.999	-0.301436	0.0665842	6.62413e-06	rs35190062:59177187:AC:A		rs111572464	C	0.149	0.993	0.226412	0.0477244	2.36077e-06	rs111572464:71953004:T:C
	rs974828	T	0.08	0.867	-0.318977	0.0679178	2.97085e-06	rs974828:60855555:C:T		rs427325	A	0.083	0.999	-0.301443	0.0665867	6.62621e-06	rs427325:59178562:G:A		rs113348457	C	0.104	0.644	-0.334624	0.0708479	2.61318e-06	rs113348457:131200145:T:C
	rs28419191	C	0.872	0.953	0.252012	0.0538799	3.25753e-06	rs28419191:138844599:T:C		rs419074	T	0.083	0.999	-0.301432	0.0665857	6.62938e-06	rs419074:59178014:C:T		rs76759012	C	0.149	0.981	0.226087	0.0478681	2.61333e-06	rs76759012:71903843:T:C
	rs7702861	G	0.19	0.978	0.213788	0.0457117	3.2638e-06	rs7702861:148211858:C:G		rs199712689	C	0.228	0.983	-0.198741	0.0439839	6.89582e-06	rs199712689:10760867:CTT:C		rs79758555	C	0.149	0.982	0.225748	0.0478106	2.63118e-06	rs79758555:71909762:T:C
	rs2337102	T	0.641	0.997	0.174133	0.0373089	3.4161e-06	rs2337102:46348449:C:T		rs2047229	T	0.293	0.787	0.210334	0.0465777	6.98325e-06	12:56783240:C:T		rs78904741	A	0.149	0.982	0.225743	0.0478123	2.63467e-06	rs78904741:71909333:G:A
	rs3857420	A	0.19	1	0.210988	0.0452158	3.43394e-06	rs3857420		rs2974705	T	0.355	0.985	-0.174331	0.038708	7.38294e-06	rs2974705:141289161:C:T		rs1931451	C	0.149	0.979	0.225212	0.0477637	2.71586e-06	rs1931451:71906280:T:C
	rs71171507	GT	0.201	0.92	-0.222038	0.0476138	3.48232e-06	rs71171507:40042336:G:GT		rs890761	G	0.355	0.983	-0.174268	0.0386996	7.4047e-06	rs890761:141284056:A:G		rs77141653	G	0.149	0.981	0.2256	0.0478514	2.72294e-06	rs77141653:71904847:T:G
	rs1131769	C	0.865	0.962	0.245498	0.0527995	3.71682e-06	rs1131769:138857919:T:C		rs13181191	T	0.354	0.985	-0.173982	0.0386778	7.57254e-06	rs13181191:141285127:C:T		rs1931455	T	0.149	0.981	0.225336	0.0478883	2.84551e-06	rs1931455:71902507:C:T
	rs12211013	C	0.19	0.929	-0.21389	0.0460339	3.7751e-06	rs12211013:5491869:T:C		rs4426945	A	0.355	0.984	-0.174063	0.0386959	7.57336e-06	rs4426945:141285459:T:A		rs145223071	GT	0.149	0.991	0.223237	0.0475093	2.93778e-06	rs145223071:71943680:G:GT
	rs72718539	G	0.249	0.931	-0.192666	0.0415193	3.88338e-06	rs72718539:62438085:C:G		rs4912784	T	0.355	0.984	-0.173788	0.0386908	7.80493e-06	rs4912784:141287081:C:T		rs34998336	C	0.782	0.977	-0.196	0.041805	3.08757e-06	rs34998336:172539503:CT:C
	rs72833331	A	0.22	0.97	0.193421	0.0418395	4.21897e-06	rs72833331:146779272:G:A		rs1984038	G	0.286	0.996	0.184074	0.0409818	7.80834e-06	rs1984038:124424189:C:G		rs76277361	C	0.149	0.981	0.224722	0.0479405	3.10113e-06	rs76277361:71899712:T:C
	rs4705271	A	0.191	0.979	0.211164	0.0456854	4.23462e-06	rs4705271:148211991:C:A		rs60144534	C	0.354	0.986	-0.173404	0.0386668	8.06596e-06	rs60144534:141287735:T:C		rs76816415	G	0.149	0.991	0.222751	0.0475381	3.12771e-06	rs76816415:71947484:A:G
	rs1571239	G	0.819	1	0.208598	0.0451327	4.23994e-06	chr10_112744545_A_G		rs34251673	T	0.286	1	0.183269	0.0408835	8.13478e-06	chr9_124425249_C_T		rs16834286	A	0.076	1	0.301828	0.0644303	3.14542e-06	chr1_164714538_A_G
	rs10885075	C	0.819	1	0.208598	0.0451327	4.23994e-06	chr10_112749109_C_T		rs1571801	T	0.286	1	0.183269	0.0408835	8.13478e-06	rs1571801		rs34761761	TGA	0.212	0.986	-0.194801	0.0416123	3.19447e-06	rs34761761:96017666:T:TGA
	rs6421360	C	0.819	1	0.208598	0.0451327	4.23994e-06	rs6421360:112743977:T:C		rs17287085	G	0.356	0.982	-0.173385	0.0387504	8.45169e-06	rs17287085:141284815:A:G		rs26482	T	0.213	0.987	-0.194452	0.0415577	3.22889e-06	rs26482:96017956:C:T
	rs7089193	C	0.819	1	0.208476	0.0451347	4.29882e-06	rs7089193:112739368:T:C		rs16834286	A	0.076	1	0.308779	0.0690164	8.46794e-06	chr1_164714538_A_G		rs31248	G	0.206	0.991	-0.197436	0.0422108	3.25546e-06	rs31248:96014683:A:G
	rs7922142	T	0.819	1	0.208379	0.0451363	4.34587e-06	rs7922142:112737697:A:T		rs3049580	T	0.213	0.98	0.206301	0.0461541	8.6315e-06	rs3049580:15695764:TTCTC:T		rs28040	G	0.213	0.988	-0.194364	0.0415544	3.25605e-06	rs28040:96018066:C:G
	rs12783690	G	0.149	0.935	-0.238107	0.0516201	4.42858e-06	rs12783690:112607874:T:G		rs35019626	A	0.578	0.737	0.195845	0.0438324	8.70291e-06	rs35019626:113124606:G:A		rs3048781	GCA	0.209	0.998	-0.19498	0.0417377	3.34754e-06	rs3048781:95997566:G:GCA
	rs7089615	C	0.819	1	0.208221	0.0451477	4.44255e-06	rs7089615:112732437:T:C		rs4912785	A	0.354	0.987	-0.172709	0.0387061	8.94479e-06	rs4912785:141291380:C:A		rs26485	A	0.205	0.99	-0.197458	0.0422715	3.35326e-06	rs26485:96016477:G:A
	rs60928852	C	0.201	0.975	0.207429	0.0449796	4.45058e-06	rs60928852:148213890:G:C		rs758465	A	0.355	0.982	-0.17272	0.0387507	9.14612e-06	rs758465:141284567:G:A		rs31250	C	0.205	0.992	-0.197346	0.0422527	3.36256e-06	rs31250:96013441:G:C
	rs57804121	G	0.191	0.995	0.208368	0.0452738	4.64858e-06	rs57804121:148214146:A:G		rs9985310	T	0.128	0.799	-0.281169	0.0631056	9.21656e-06	rs9985310:146625309:C:T		rs4590196	T	0.209	1	-0.194535	0.0416634	3.38508e-06	rs4590196
	rs7737556	G	0.191	0.995	0.208301	0.0452957	4.73033e-06	rs7737556:148214322:A:G		rs35101286	C	0.286	1	0.182124	0.0409034	9.34393e-06	rs35101286:124428279:T:C		rs77922244	A	0.149	0.991	0.222038	0.0475662	3.40503e-06	rs77922244:71950507:T:A
	rs35090085	G	0.245	0.937	-0.192858	0.0420047	4.89695e-06	rs35090085:62477995:A:G		rs34998336	C	0.782	0.977	-0.200809	0.0451328	9.48392e-06	rs34998336:172539503:CT:C		rs7705824	C	0.206	0.994	-0.196832	0.0421919	3.4512e-06	rs7705824:96005617:A:C
	rs7075507	C	0.819	0.999	0.206699	0.0452993	5.59458e-06	rs7075507:112761076:T:C		rs79421848	C	0.286	1	0.181964	0.0409013	9.50256e-06	chr9_124428671_C_G		rs80103238	A	0.163	0.953	0.220261	0.0472305	3.47798e-06	rs80103238:71972534:T:A
	rs11379744	CT	0.753	0.866	0.196891	0.0432259	5.80852e-06	rs11379744:112760818:C:CT											rs9504412	G	0.163	1	-0.212142	0.0455298	3.54713e-06	rs9504412
	rs62378377	T	0.191	0.991	0.205515	0.0451328	5.8458e-06	rs62378377:148215001:C:T											rs7733671	A	0.209	0.999	-0.194159	0.0416878	3.58032e-06	rs7733671:96000269:G:A
	rs7717198	T	0.191	0.99	0.205226	0.04522	6.2743e-06	rs7717198:148214546:G:T											rs77674392	G	0.149	0.992	0.22134	0.0475684	3.65536e-06	rs77674392:71952750:A:G
	rs71171506	CT	0.22	1	-0.199509	0.0440575	6.57314e-06	rs71171506:40021823:C:CT											rs6860934	A	0.208	0.997	-0.193988	0.0417392	3.75174e-06	rs6860934:96001842:G:A
	rs10210296	T	0.42	0.976	-0.163207	0.0360921	6.77275e-06	rs10210296:151535427:G:T											rs10067766	G	0.208	0.997	-0.193949	0.0417396	3.76924e-06	rs10067766:96002020:A:G
	rs17114704	G	0.104	0.958	-0.270656	0.0599386	6.97637e-06	rs17114704:96666138:T:G											rs75806283	T	0.147	0.988	0.223155	0.048192	4.06862e-06	rs75806283:71954576:C:T
	rs12211016	C	0.187	0.929	-0.20905	0.0462974	6.98224e-06	rs12211016:5491883:T:C											rs10223437	A	0.162	0.991	-0.210857	0.0457687	4.54751e-06	rs10223437:5489548:G:A
	rs12516370	T	0.728	0.688	-0.220017	0.0487904	7.17707e-06	rs12516370:16967790:A:T											rs9504413	G	0.162	0.995	-0.210279	0.0456462	4.55393e-06	rs9504413:5489228:C:G
	rs10737666	T	0.847	0.973	0.225634	0.0500652	7.26522e-06	rs10737666:195850144:G:T											rs10223725	T	0.162	0.989	-0.210975	0.0458032	4.5669e-06	rs10223725:5489645:C:T
	rs62378378	C	0.189	0.998	0.203554	0.045181	7.31573e-06	rs62378378:148215164:A:C											rs150969143	T	0.11	0.994	-0.261054	0.0566844	4.58243e-06	rs150969143:96691876:TA:T
	rs6498516	G	0.056	0.9	-0.376197	0.0838464	7.97051e-06	rs6498516:14519959:A:G											rs75060611	T	0.11	0.995	-0.260918	0.0566957	4.65485e-06	rs75060611:96691883:A:T
	rs4268766	C	0.056	0.895	-0.375098	0.0836388	8.04448e-06	rs4268766:14523749:T:C											rs34670959	T	0.162	0.983	-0.211404	0.0459499	4.68417e-06	rs34670959:5490069:G:T
	rs9876494	A	0.214	0.904	-0.201805	0.0450942	8.40562e-06	rs9876494:111924347:G:A											rs35304975	T	0.162	0.982	-0.211515	0.0459856	4.70963e-06	rs35304975:5490173:A:T
	rs12213351	G	0.161	0.933	-0.215843	0.0482455	8.45763e-06	rs12213351:5493785:A:G											rs6897588	G	0.205	0.996	-0.194449	0.0422898	4.7447e-06	rs6897588:96003149:T:G
	rs62378380	C	0.175	1	0.209737	0.0468974	8.51961e-06	chr5_148215408_C_G											rs9660984	A	0.11	0.992	-0.260679	0.0569576	5.24431e-06	rs9660984:96698276:G:A
	rs55781008	G	0.056	0.9	-0.374513	0.0837464	8.53023e-06	rs55781008:14522164:A:G											rs7695778	T	0.783	0.994	-0.189556	0.0414695	5.38757e-06	rs7695778:172533112:C:T
	rs7498638	G	0.056	0.901	-0.37418	0.083697	8.58304e-06	rs7498638:14523398:T:G											rs117045894	T	0.075	0.903	-0.324438	0.0710385	5.48659e-06	rs117045894:88101483:C:T
	rs17129458	A	0.05	0.889	-0.369706	0.0827804	8.76384e-06	rs17129458:113757927:G:A											rs901469	G	0.105	0.969	-0.267523	0.0586926	5.72389e-06	rs901469:96723560:A:G
	rs62378381	G	0.189	1	0.202207	0.0453204	8.94216e-06	chr5_148215550_C_G											rs73147479	A	0.218	0.995	-0.191946	0.0421969	5.97527e-06	rs73147479:79068323:C:A
	rs8054185	G	0.056	0.901	-0.373051	0.0836183	8.95714e-06	rs8054185:14525501:A:G											rs10499842	T	0.199	1	-0.194465	0.0427888	6.08978e-06	rs10499842
	rs113679059	T	0.164	0.931	-0.21458	0.048099	8.96295e-06	rs113679059:5493073:G:T											rs74816968	T	0.222	0.924	-0.196462	0.0433301	6.40064e-06	rs74816968:62411807:C:T
	rs12212484	C	0.164	0.942	-0.21174	0.0474807	9.03417e-06	rs12212484:5492068:T:C											rs75457658	C	0.147	0.988	0.217681	0.0480499	6.51313e-06	rs75457658:71954636:T:C
	rs75225768	C	0.069	0.924	-0.335193	0.0751752	9.06139e-06	rs75225768:98312018:A:C											rs55890255	GTTAT	0.753	0.749	-0.210113	0.0464902	6.84801e-06	rs55890255:39411698:G:GTTAT
	rs34423218	TA	0.848	0.975	0.223027	0.0500383	9.13244e-06	rs34423218:195850067:T:TA											rs74095885	A	0.176	0.979	0.202963	0.0449607	7.01829e-06	rs74095885:71968324:G:A
	rs10754168	T	0.848	0.975	0.222996	0.0500365	9.15128e-06	rs10754168:195850013:A:T											rs4280126	A	0.176	0.968	0.203102	0.0450341	7.15852e-06	rs4280126:71970817:G:A
	rs4313373	A	0.848	0.976	0.222947	0.0500301	9.1693e-06	rs4313373:195849642:T:A											rs61367845	A	0.428	0.998	-0.155241	0.0345026	7.5167e-06	rs61367845:46855966:T:A
	rs545721670	G	0.159	0.93	-0.216516	0.0486337	9.35074e-06	6:5493081:A:G											rs2415981	C	0.57	0.998	0.154749	0.0344628	7.83832e-06	rs2415981:46857797:A:C
	rs560729416	T	0.159	0.93	-0.216512	0.0486346	9.35777e-06	6:5493083:A:T											rs2415980	C	0.57	0.998	0.15473	0.0344638	7.86287e-06	rs2415980:46857642:T:C
	rs11279556	T	0.336	0.948	0.171613	0.0385707	9.46453e-06	rs11279556:38432274:TGCCTCA:T											rs1931436	C	0.147	0.991	0.215851	0.0481177	8.00016e-06	rs1931436:71955105:A:C
	rs10127456	A	0.32	0.696	-0.197482	0.0444325	9.67416e-06	rs10127456:15653872:G:A											rs7147846	T	0.571	0.999	0.154518	0.0344736	8.13739e-06	rs7147846:46856187:G:T
	rs17795475	G	0.221	1	-0.195644	0.044042	9.77677e-06	rs17795475											rs34651607	AT	0.427	0.996	-0.154837	0.0345555	8.18961e-06	rs34651607:46856926:A:AT
	rs11430453	GA	0.843	0.961	0.221064	0.0497836	9.8544e-06	rs11430453:195850861:G:GA											rs12883186	G	0.429	0.994	-0.15519	0.0346567	8.29922e-06	rs12883186:46808267:A:G
	rs4523501	T	0.848	0.976	0.22215	0.050032	9.8696e-06	rs4523501:195849227:G:T											rs10489719	T	0.114	0.99	-0.250832	0.0560236	8.32435e-06	rs10489719:96681884:A:T
	rs889184	G	0.375	0.983	-0.16015	0.0360836	9.95338e-06	rs889184:7710603:C:G											rs10147210	A	0.571	0.999	0.154396	0.0345126	8.46581e-06	rs10147210:46853878:G:A
																			rs10146746	G	0.571	0.999	0.154394	0.0345129	8.46928e-06	rs10146746:46853609:C:G
																			rs10146907	T	0.571	0.999	0.154394	0.0345129	8.46928e-06	rs10146907:46853617:G:T
																			rs7159042	C	0.571	0.999	0.154204	0.0344786	8.51055e-06	rs7159042:46854616:T:C
																			rs7157724	T	0.571	0.999	0.154203	0.0344786	8.51137e-06	rs7157724:46854443:G:T
																			rs7156814	A	0.571	0.999	0.154202	0.0344786	8.51232e-06	rs7156814:46854097:C:A
																			rs9549803	C	0.313	1	-0.16454	0.0367961	8.54135e-06	rs9549803
																			rs76512941	A	0.176	0.989	0.199977	0.044725	8.55743e-06	rs76512941:71966103:C:A
																			rs35503752	GT	0.556	0.984	0.154651	0.0345941	8.58946e-06	rs35503752:46848856:G:GT
																			rs8181993	A	0.57	0.986	0.155214	0.0347429	8.70595e-06	rs8181993:46803314:G:A
																			rs12211013	C	0.19	0.929	-0.201435	0.0450964	8.73545e-06	rs12211013:5491869:T:C
																			rs12023108	A	0.114	0.992	-0.249568	0.0559829	9.09755e-06	rs12023108:96687624:G:A
																			rs11407739	GT	0.542	0.599	0.204934	0.0459713	9.10022e-06	rs11407739:36352408:G:GT
																			rs71448108	CA	0.545	0.963	0.154991	0.0347722	9.12274e-06	rs71448108:46815832:C:CA
																			rs10083479	C	0.57	0.993	0.154188	0.0346038	9.18653e-06	rs10083479:46808929:T:C
																			rs79909852	A	0.176	0.964	0.200257	0.0450054	9.44971e-06	rs79909852:71971766:G:A
																			rs9808291	C	0.108	0.907	-0.26439	0.0595231	9.79393e-06	rs9808291:46155171:T:C
																			rs11851560	G	0.412	0.985	-0.155626	0.0350388	9.80616e-06	rs11851560:46794666:A:G
																			rs74095883	T	0.176	0.999	0.197607	0.0445207	9.94067e-06	rs74095883:71956951:C:T
